# Supplementary material for: Alterations in the Transcriptome of Rye Plants following the Microdochium nivale Infection: Identification of Resistance/Susceptibility-Related Reactions Based on RNA-Seq Analysis
Source: Plants (Basel). 2021 Dec 10;10(12):2723. doi: 10.3390/plants10122723 (PMC8706160; doi:10.3390/plants10122723)
Supplement: Supplementary file 1 [file plants-10-02723-s001.zip › Table S1.xls]

## Sheet: Лист1
Sample name	Number of raw RNA-Seq reads	Number of filtered reads (% of the raw reads)	Number of reads mapped to reference rye transcripts (% of the fitered reads)
Control 1	49735781	48912773 (98.35%)	28894174 (59.07%)
Control 2	41961803	41402202 (98.67%)	24648809 (59.54%)
Control 3	50703201	49884007 (98.38%)	28081641 (56.29%)
Infection 1	70307984	69112944 (98.3%)	18924814 (27.38%)
Infection 2	76360014	74537635 (97.61%)	28728677 (38.54%)
Infection 3	67397051	66336220 (98.43%)	26190173 (39.48%)
