# Supplementary material for: Alterations in the Transcriptome of Rye Plants following the Microdochium nivale Infection: Identification of Resistance/Susceptibility-Related Reactions Based on RNA-Seq Analysis
Source: Plants (Basel). 2021 Dec 10;10(12):2723. doi: 10.3390/plants10122723 (PMC8706160; doi:10.3390/plants10122723)
Supplement: Supplementary file 1 [file plants-10-02723-s001.zip › Table S2.xls]

## Sheet: Table S1
1st level category	Number of DEGs on the 1st level		2nd level category	Number of DEGs on the 2nd level		3d level category	Number of DEGs on the 3d level		4th level category	Number of DEGs on the 4th level
	Upregulated	Downregulated		Upregulated	Downregulated		Upregulated	Downregulated		Upregulated	Downregulated
Cell wall	19	15	Apoplastic proteins	10	4	Chitinase-like proteins	7	1
						Expansins		1
						Other apoplastic proteins	3	2
			Callose degradation	2
			Cellulose synthesis-related		1
			CLG degradation	1	4	Endoglucanases		1
						XTH		3
						Xylanases	1
			CLG synthesis	2	1	CSL	2
						Xylosyltransferase		1
			Lignin polymerization	2	3	Dirigent-like proteins		3
						Laccases	2
			Pectic polysaccharide metabolism	2	2	Polygalacturonan degradation	2	2
Primary metabolism	171	73	Respiration-related	15	2	Other	2	1
						ATP synthesis	3
						ETC	7
						PDH	3
						TCA		1
			Amino acid metabolism	20	4	Arg metabolism	8	1
						Asp/Asn metabolism	1	1
						Cys metabolism	2
						Glu/Gln metabolism	4
						Glu/Leu/Val metabolsim	1
						His metabolism		1
						Phe metabolism	2
						Shikimate pathway	1
						Thr metabolism	1
						Trp metabolism		1
			Carbohydrate metabolism	6	1	Gluconeogenesis/Calvin cycle	1
						Glycolysis/gluconeogenesis	3
						Phosphorylated carbohydrate metabolism	2	1
			Lipid metabolism	26	10	FA desaturation	1
						Lipid degradation	17	6
						Lipid oxidation	1
						Lipid synthesis	7	4
			Nucleic acid metabolism-related	22	22	DNA metabolism-related	10	8	Chromosome structure-related	5	6
									Deoxyribonuclease	1	1
									DNA helicases	1	1
									Other DNA-related	2
									Transposase-like proteins	1
						RNA metabolism-related	10	13	Other RNA-related	2	8
									Poly-A synthesis	2	1
									Ribonucleases	2	1
									RNA helicases		2
									RNA ligases	1
									RNA polymerases	1	1
									RNA splicing	2
						Single-stranded nucleic acid nucleases	2	1
			Nucleotide metabolism	2	3
			Other low-molecular-weight compound metabolism	6	5	Amine oxidases	2	1
						Carbonic anhydrases	4
						Nitrate/nitrite assimilation		4
			Photosynthesis-related	8	1	Chlorophyll metabolism-related	2	1
						CO2 fixation-related	4
						Photosystem-related	2
			Protein metabolism	66	25	Chaperons	5	5
						Protein degradation	45	13	Protease inhibitor-like proteins	9	2
									Protease-like proteins	24	6
									Ubiquitin-proteasome system	12	5
						Protein post-translational modification	7	2	Other protein modifications	3	2
									Protein acylation/deacylation	1
									Protein glycosylation/deglycosylation	3
						Protein synthesis-related	9	5	Ribosomal subunits	3	4
									Translation regulators	4	1
									tRNA-related	2
Secondary metabolism	31	10	Alkaloid metabolism	5
			Flavonoid metabolism	4	3	Anthocyanin synthesis	1
						Initial reactions in flavonoid synthesis	1
						Late reactions in flavonoid synthesis	2	2
						Syringitin synthesis		1
			Other secondary metabolism-related	4	5	DIMBOA	2	1
						Other	2	4
			Phenylpropanoid metabolism	8	1	Caffeoyl-CoA biosynthesis	1
						Cinnamate metabolism	1	1
						Initial reaction in phenylpropanoid synthesis	6
			Terpenoid metabolism	10	1	Carotenoid synthesis	2
						Diterpenoid synthesis	2
						Monoterpenoid synthesis		1
						Non-mevalonate pathway	5
						Sesquiterpenoid synthesis	1
Stress-related	57	21	Detoxyfication-related proteins	16
			Heat shock proteins	3	1
			Other stress-related proteins	12	8
			PR proteins	4	2
			Programmed cell death (PCD)-related	2	2
			R-like proteins	13	6
			ROS metabolism-related	7	2
Signaling-related	161	36	Calcium signaling-related	6	4
			Inositol signaling-related	7	1
			MAP-like kinases	5
			Other kinases	9	2
			Other signaling systems	4	1
			PCD negative regulator	2
			Phosphatases	4
			Phytohormone-related	23	3	ABA-related	1	1	ABA signaling		1
									Response to ABA	1
						Brassinosteroid-related	1	1	Brassinosteroid signaling	1	1
						Cytokinin-related	2		Cytokinin degradation/inactivation	1
									Cytokinin synthesis/activation	1
						Ethylene-related	3		Ethylene signaling	1
									Ethylene synthesis	2
						Gibberellin-related	5		Gibberellin degradation/inactivation	2
									Gibberellin signaling	2
									Response to gibberellin	1
						IAA-related	4	1	IAA degradation/inactivation	1
									IAA response	1
									IAA transport	2	1
						JA/oxylipin-related	6		Dioxygenase pathway	1
									JA signaling	1
									Lipoxygenase pathway	4
						SA-related	1		SA synthesis	1
			Receptor-like kinases	52	5	Chitin receptors	2
						CRR-like kinases	5
						L-type lectin RLK	4	1
						LRR-like kinases	12	3
						Other kinases	23	1
						PAMP receptors	1
						Wall-associated-kinase-like	5
			Transcription factors	46	19	bHLH	5	1
						bZIP		3
						DREB/CRTB		4
						ERF	3	1
						HSF	6
						MYB	8	2
						NAC	7	2
						Other transcription factor-like	9	5
						WRKY	8	1
			VQ proteins	3	1
Transport-related	69	24	ABC transporters	18
			Inorganic ion transport	21	6	Metal transporters	5	3
						Nitrate transporters	4
						Other inorganic ions	4	1
						Potassium transporters	4
						Zinc transporters	4	2
			Organic compound transport	14	10	Amino acid transporters	4	3
						Lipid transporters	1	2
						Other organic compounds	4	5
						Peptide transporters	5
			Other transport-related	6	1
			Photoassimilate transport-related	6	4	Invertases	3	2
						Sugar transporters	3	2
			Vesicular transport	4	3
Other	236	85	Ankyrin repeats	4	3
			Berberine bridge family	7
			Blue copper proteins	4
			BTB/POZ domain	2	2
			Cell cycle- and development-related	10	6
			Cupin superfamily	6	1
			Cytochrome P450 family	38	8
			Cytoskeleton-related	8	1
			F-box family protein	8	3
			Fe2OG dioxygenase domain	11	1
			Haloacid dehalogenase	2
			Nodulin-like proteins	1	1
			Pentatricopeptide repeats		11
			Polyproteins	2	1
			Putative dehydrogenases/reductases	8	2
			Putative glycosyltransferase	4	1
			Putative hydrolases	9	3
			Putative methyltransferases	3	3
			Putative senescence regulators	2	2
			RING superfamily	8	5
			Transposon proteins	7	3
			UDP-glycosyltransferase family	16	6
			Unknown	64	22
			Zinc finger proteins	12
