# Supplementary material for: Alterations in the Transcriptome of Rye Plants following the Microdochium nivale Infection: Identification of Resistance/Susceptibility-Related Reactions Based on RNA-Seq Analysis
Source: Plants (Basel). 2021 Dec 10;10(12):2723. doi: 10.3390/plants10122723 (PMC8706160; doi:10.3390/plants10122723)
Supplement: Supplementary file 1 [file plants-10-02723-s001.zip › Table S3.xls]

## Sheet: Cell wall
Rye transcript ID	Expression in the infected plants compared to control (log2FC)	Control mean TPM	Infection mean TPM	Description	Uniprot annotation (BLAST against arabidopsis and rice)	Uniprot annotation (BLAST against barley and wheat)	eggNOG description	2nd level category	3d level category	4th level category
SECCEUnv1G0532050.1	10.36	0.05	85.9	Basic 7S globulin	Chitinase CLP	Peptidase A1 domain-containing protein	Belongs to the peptidase A1 family	Apoplastic proteins	Chitinase-like proteins
SECCEUnv1G0532070.1	6.21	2.02	144.57	Basic 7S globulin	Chitinase CLP	Peptidase A1 domain-containing protein	Belongs to the peptidase A1 family	Apoplastic proteins	Chitinase-like proteins
SECCE3Rv1G0149460.1	4.89	1.91	55.97	Basic 7S globulin 2	Chitinase CLP	Peptidase A1 domain-containing protein	Belongs to the peptidase A1 family	Apoplastic proteins	Chitinase-like proteins
SECCE3Rv1G0149470.1	4.85	15.36	442.38	Basic 7S globulin 2	Chitinase CLP	Peptidase A1 domain-containing protein	Belongs to the peptidase A1 family	Apoplastic proteins	Chitinase-like proteins
SECCE7Rv1G0498520.1	4.07	3.78	67.46	Chitinase	Class III chitinase	Glyco_hydro_18 domain-containing protein	Belongs to the glycosyl hydrolase 18 family	Apoplastic proteins	Chitinase-like proteins
SECCE3Rv1G0166920.1	2.69	1.6	10.25	Chitinase	Chitinase 10	Chitinase	Chitinase class I	Apoplastic proteins	Chitinase-like proteins
SECCE2Rv1G0142590.1	2.47	299.97	1630	Chitinase	Chitinase 9	Chitinase	Endochitinase	Apoplastic proteins	Chitinase-like proteins
SECCE5Rv1G0335180.1	-1.12	111.3	52.76	Chitinase-like protein	Chitinase	Chitinase	Chitinase class I	Apoplastic proteins	Chitinase-like proteins
SECCE3Rv1G0195800.1	-2.13	10.68	2.55	Expansin	Expansin-A2	Expansin	Pollen allergen	Apoplastic proteins	Expansins
SECCEUnv1G0529010.1	2.19	0.46	2.22	Hydroxyproline-rich glycoprotein family protein	At1g63720/F24D7_9	NA	NA	Apoplastic proteins	Other apoplastic proteins
SECCE6Rv1G0387490.1	2.07	1.07	4.76	Trichome birefringence-like protein	Protein trichome birefringence-like 19	PMR5N domain-containing protein	PMR5 N terminal Domain	Apoplastic proteins	Other apoplastic proteins
SECCE3Rv1G0197780.1	1.62	0.51	1.59	Hydroxyproline-rich glycoprotein-like	Hydroxyproline-rich glycoprotein family protein	NA	Hydroxyproline-rich glycoprotein family protein	Apoplastic proteins	Other apoplastic proteins
SECCE5Rv1G0364230.1	-1.57	283.99	100.21	Trichome birefringence-like protein	Protein trichome birefringence-like 33	PMR5N domain-containing protein	GDSL/SGNH-like Acyl-Esterase family found in Pmr5 and Cas1p	Apoplastic proteins	Other apoplastic proteins
SECCE7Rv1G0454200.1	-2.37	16.72	3.27	Hydroxyproline-rich glycoprotein family protein	NA	NA	At5g65660-like	Apoplastic proteins	Other apoplastic proteins
SECCE6Rv1G0429710.1	2.89	9.15	70.79	Beta-1,3-glucanase	Beta 1,3-glucanase	Beta-1,3-glucanase	Belongs to the glycosyl hydrolase 17 family	Callose degradation
SECCE6Rv1G0430100.1	2.2	376.53	1811.11	Beta-1,3-glucanase	Beta 1,3-glucanase	Beta-1,3-glucanase	Belongs to the glycosyl hydrolase 17 family	Callose degradation
SECCE5Rv1G0310530.1	-1.98	23.86	6.31	COBRA-like protein	COBRA-like protein 5	COBRA-like protein	COBRA-like protein	Cellulose synthesis-related
SECCE1Rv1G0013110.1	-3.21	1.76	0.2	Endoglucanase	Endoglucanase 20	Cellulase	Belongs to the glycosyl hydrolase 9 (cellulase E) family	CLG degradation	Endoglucanases
SECCE5Rv1G0371330.1	-1.92	4.27	1.14	Xyloglucan endotransglucosylase/hydrolase	Glycosyl hydrolases family 16 protein, expressed	GH16 domain-containing protein	Glycosyl hydrolases family 16	CLG degradation	XTH
SECCE7Rv1G0507960.1	-2.52	69.83	12.8	Xyloglucan endotransglucosylase/hydrolase	Xyloglucan endotransglucosylase/hydrolase	Xyloglucan endotransglucosylase/hydrolase	Catalyzes xyloglucan endohydrolysis (XEH) and or endotransglycosylation (XET). Cleaves and religates xyloglucan polymers, an essential constituent of the primary cell wall, and thereby participates in cell wall construction of growing tissues	CLG degradation	XTH
SECCE7Rv1G0508040.1	-2.58	212.61	37.99	Xyloglucan endotransglucosylase/hydrolase	Xyloglucan endotransglucosylase/hydrolase	Xyloglucan endotransglucosylase/hydrolase	Catalyzes xyloglucan endohydrolysis (XEH) and or endotransglycosylation (XET). Cleaves and religates xyloglucan polymers, an essential constituent of the primary cell wall, and thereby participates in cell wall construction of growing tissues	CLG degradation	XTH
SECCE7Rv1G0470630.1	3.67	0.48	6.66	Endo-1,4-beta-xylanase	At4g33840/F17I5_30	GH10 domain-containing protein	Glycosyl hydrolase family 10	CLG degradation	Xylanases
SECCE2Rv1G0103270.1	2.7	0.32	2.11	Cellulose synthase family protein, expressed	Cellulose synthase-like protein H1	Cellulose synthase	Belongs to the glycosyltransferase 2 family	CLG synthesis	CSL
SECCE3Rv1G0143430.1	1.71	2.04	6.93	Cellulose synthase-like protein	Probable xyloglucan glycosyltransferase 3	Glyco_trans_2-like domain-containing protein	Glycosyltransferase like family 2	CLG synthesis	CSL
SECCE7Rv1G0511810.1	-6.04	2.59	0.03	Xyloglucan 6-xylosyltransferase 1	Probable glycosyltransferase 4	Galactosyltransferase	galactosyl transferase GMA12/MNN10 family	CLG synthesis	Xylosyltransferase
SECCE3Rv1G0157150.1	-1.66	1726.23	577.05	Dirigent protein	Dirigent protein	Dirigent protein	Dirigent proteins impart stereoselectivity on the phenoxy radical-coupling reaction, yielding optically active lignans from two molecules of coniferyl alcohol in the biosynthesis of lignans, flavonolignans, and alkaloids and thus plays a central role in plant secondary metabolism	Lignin polymerization	Dirigent-like proteins
SECCE7Rv1G0463220.1	-1.77	44.43	13.39	Dirigent protein	Dirigent protein	Dirigent protein	Dirigent proteins impart stereoselectivity on the phenoxy radical-coupling reaction, yielding optically active lignans from two molecules of coniferyl alcohol in the biosynthesis of lignans, flavonolignans, and alkaloids and thus plays a central role in plant secondary metabolism	Lignin polymerization	Dirigent-like proteins
SECCE7Rv1G0522440.1	-3.79	10.79	0.88	Dirigent protein	Jacalin-like lectin domain containing protein, expressed	Jacalin-type lectin domain-containing protein	Jacalin-like lectin domain	Lignin polymerization	Dirigent-like proteins
SECCE3Rv1G0210800.1	7.08	0.02	2.62	Laccase	Laccase-19	Laccase	Belongs to the multicopper oxidase family	Lignin polymerization	Laccases
SECCE1Rv1G0006560.1	5.75	0.88	47.73	Laccase	Laccase	Laccase	Lignin degradation and detoxification of lignin-derived products	Lignin polymerization	Laccases
SECCE1Rv1G0051920.1	3.23	0.99	9.31	Pectin lyase-like superfamily protein	Pectin lyase-like superfamily protein	Polygalacturonase, putative, expressed	Belongs to the glycosyl hydrolase 28 family	Pectic polysaccharide metabolism	Polygalacturonan degradation
SECCE2Rv1G0121130.1	2.45	87.57	475.84	Pectinesterase inhibitor domain containing protein	Pectinesterase inhibitor 8	PMEI domain-containing protein	Plant invertase/pectin methylesterase inhibitor	Pectic polysaccharide metabolism	Polygalacturonan degradation
SECCE7Rv1G0505350.1	-1.25	193.93	82.61	Plant invertase/pectin methylesterase inhibitor superfamily protein	Pectinesterase inhibitor 9	PMEI domain-containing protein	Plant invertase/pectin methylesterase inhibitor	Pectic polysaccharide metabolism	Polygalacturonan degradation
SECCE2Rv1G0073490.1	-2	9.59	2.51	Pectinesterase	Pectinesterase	Pectinesterase	Pectinesterase	Pectic polysaccharide metabolism	Polygalacturonan degradation

## Sheet: Primary metabolism
Rye transcript ID	Expression in the infected plants compared to control (log2FC)	Control mean TPM	Infection mean TPM	Description	Uniprot annotation (BLAST against arabidopsis and rice)	Uniprot annotation (BLAST against barley and wheat)	eggNOG description	2nd level category	3d level category	4th level category
SECCE1Rv1G0010260.1	2.04	4.95	21.07	Dihydrolipoyl dehydrogenase	Dihydrolipoyl dehydrogenase	Dihydrolipoyl dehydrogenase	Dihydrolipoyl dehydrogenase	Respiration-related	Other
SECCEUnv1G0541470.1	8	0	0.52	ATP synthase subunit beta	ATP synthase subunit beta, chloroplastic	ATP synthase subunit beta, chloroplastic	ATP synthase subunit beta	Respiration-related	ATP synthesis
SECCE6Rv1G0444320.1	1.96	85.01	329.04	ATP synthase subunit b, chloroplastic	ATP synthase subunit b, chloroplastic	ATP synthase subunit b, chloroplastic	F(1)F(0) ATP synthase produces ATP from ADP in the presence of a proton or sodium gradient. F-type ATPases consist of two structural domains, F(1) containing the extramembraneous catalytic core and F(0) containing the membrane proton channel, linked together by a central stalk and a peripheral stalk. During catalysis, ATP synthesis in the catalytic domain of F(1) is coupled via a rotary mechanism…	Respiration-related	ATP synthesis
SECCEUnv1G0551100.1	1.81	0.42	1.52	ATP synthase subunit beta	ATP synthase subunit beta, chloroplastic	ATP synthase subunit beta, chloroplastic	ATP synthase subunit beta	Respiration-related	ATP synthesis
SECCE1Rv1G0060140.1	5.78	2.13	120.27	Cytochrome c oxidase subunit 5A, mitochondrial	AT3g10020/T22K18_16	NA	NA	Respiration-related	ETC
SECCE3Rv1G0148140.1	3.91	1.01	15.25	NADH dehydrogenase subunit F	NAD(P)H-quinone oxidoreductase subunit 5, chloroplastic	NAD(P)H-quinone oxidoreductase subunit 5, chloroplastic	NAD(P)H-quinone oxidoreductase subunit 5, chloroplastic	Respiration-related	ETC
SECCE2Rv1G0097890.1	3.35	0.58	5.8	NAD(P)H dehydrogenase (Quinone)	NAD(P)H dehydrogenase (quinone)	NAD(P)H dehydrogenase (quinone)	Flavoprotein wrbA	Respiration-related	ETC
SECCE6Rv1G0425470.1	1.69	18.93	63.44	Electron transfer flavoprotein beta-subunit	Electron transfer flavoprotein subunit beta, mitochondrial	Electron transfer flavoprotein subunit beta	Electron transfer flavoprotein subunit beta, mitochondrial	Respiration-related	ETC
SECCE1Rv1G0027700.1	1.68	5.53	18.52	Electron transfer flavoprotein-ubiquinone oxidoreductase, mitochondrial	Electron transfer flavoprotein-ubiquinone oxidoreductase, mitochondrial	Electron transfer flavoprotein-ubiquinone oxidoreductase	Electron transfer flavoprotein-ubiquinone oxidoreductase, 4Fe-4S	Respiration-related	ETC
SECCE3Rv1G0184890.1	3.17	0.98	9.21	Pyruvate dehydrogenase E1 component	NA	NA	NA	Respiration-related	PDH
SECCE7Rv1G0509800.1	2.73	7.06	47.86	Pyruvate dehydrogenase E1 component alpha subunit	2-oxoisovalerate dehydrogenase alpha subunit, mitochondrial, putative, expressed	E1_dh domain-containing protein	Dehydrogenase E1 component	Respiration-related	PDH
SECCE2Rv1G0067880.1	2.35	16.03	85.93	Acetyltransferase component of pyruvate dehydrogenase complex	Dihydrolipoamide acetyltransferase component of pyruvate dehydrogenase complex	Dihydrolipoamide acetyltransferase component of pyruvate dehydrogenase complex	Dihydrolipoamide acetyltransferase component of pyruvate dehydrogenase complex	Respiration-related	PDH
SECCE3Rv1G0144210.1	-2.33	43.08	8.58	citrate synthase 1	NA	NA	NA	Respiration-related	TCA
SECCE1Rv1G0013030.1	6.44	0.24	22.08	Agmatine coumaroyltransferase-1	Tryptamine hydroxycinnamoyltransferase 2	Putative PF02458-family acyl transferase 1	hydroxycinnamoyltransferase activity	Amino acid metabolism	Arg metabolism
SECCE2Rv1G0141350.1	6.07	0.03	2.49	Agmatine coumaroyltransferase-2	Tryptamine benzoyltransferase 1	Putative PF02458-family acyl transferase 1	hydroxycinnamoyltransferase activity	Amino acid metabolism	Arg metabolism
SECCE1Rv1G0013010.1	5.2	0.58	22.42	Agmatine coumaroyltransferase-1	Tryptamine hydroxycinnamoyltransferase 2	Putative PF02458-family acyl transferase 1	hydroxycinnamoyltransferase activity	Amino acid metabolism	Arg metabolism
SECCE5Rv1G0350990.1	3.15	11.32	104.18	Aminotransferase	Ornithine aminotransferase, mitochondrial	Ornithine aminotransferase	Belongs to the class-III pyridoxal-phosphate-dependent aminotransferase family	Amino acid metabolism	Arg metabolism
SECCE1Rv1G0042530.1	2.84	8.51	62.44	Aminotransferase like protein	Alanine--glyoxylate aminotransferase 2 homolog 3, mitochondrial	Ornithine aminotransferase	Belongs to the class-III pyridoxal-phosphate-dependent aminotransferase family	Amino acid metabolism	Arg metabolism
SECCE5Rv1G0344260.1	2.21	0.21	1.03	Agmatine coumaroyltransferase-2	Putrescine hydroxycinnamoyltransferase 3	Putative acyl transferase 4	Transferase family	Amino acid metabolism	Arg metabolism
SECCE5Rv1G0344180.1	2.13	2.45	11.16	Agmatine coumaroyltransferase-2	Putrescine hydroxycinnamoyltransferase 3	Putative acyl transferase 4	Transferase family	Amino acid metabolism	Arg metabolism
SECCE2Rv1G0117980.1	1.77	28.48	102.23	Aminotransferase	Gamma-aminobutyrate transaminase 1, mitochondrial	Aminotransferase	Belongs to the class-III pyridoxal-phosphate-dependent aminotransferase family	Amino acid metabolism	Arg metabolism
SECCE3Rv1G0195990.1	-2.08	4.43	1.09	arginine N-methyltransferase, putative (DUF688)	Expressed protein	NA	Protein of unknown function (DUF688)	Amino acid metabolism	Arg metabolism
SECCE7Rv1G0479380.1	4.51	0.63	15.89	Asparagine synthetase	Asparagine synthetase [glutamine-hydrolyzing] 1	Asparagine synthetase [glutamine-hydrolyzing]	Asparagine synthetase	Amino acid metabolism	Asp/Asn metabolism
SECCE1Rv1G0056810.1	-1.37	131.91	53.1	Aspartate carbamoyltransferase	Protein CASPARIAN STRIP INTEGRITY FACTOR 1	NA	NA	Amino acid metabolism	Asp/Asn metabolism
SECCE2Rv1G0109750.1	3.52	0.15	1.89	Cysteine desulfurase	Cysteine desulfurase 1, chloroplastic	Aminotran_5 domain-containing protein	Aminotransferase class-V	Amino acid metabolism	Cys metabolism
SECCEUnv1G0538810.1	3.31	1.86	19.11	Cysteine synthase	NA	PALP domain-containing protein	NA	Amino acid metabolism	Cys metabolism
SECCE3Rv1G0151450.1	5.21	0.1	3.86	CTP synthase	Class I glutamine amidotransferase-like superfamily protein	Glutamine amidotransferase type-1 domain-containing protein	Peptidase C26	Amino acid metabolism	Glu/Gln metabolism
SECCE3Rv1G0151470.1	4	0.07	1.14	Class I glutamine amidotransferase	Class I glutamine amidotransferase-like superfamily protein	Glutamine amidotransferase type-1 domain-containing protein	Peptidase C26	Amino acid metabolism	Glu/Gln metabolism
SECCE2Rv1G0114350.1	2.67	32.11	213.73	Glutamate dehydrogenase	Glutamate dehydrogenase 2, mitochondrial	Glutamate dehydrogenase	Belongs to the Glu Leu Phe Val dehydrogenases family	Amino acid metabolism	Glu/Gln metabolism
SECCE5Rv1G0308830.1	1.34	6.72	17.6	CTP synthase	CTP synthase	CTP synthase	Catalyzes the ATP-dependent amination of UTP to CTP with either L-glutamine or ammonia as the source of nitrogen	Amino acid metabolism	Glu/Gln metabolism
SECCE7Rv1G0473820.1	3.5	21.94	254.45	Branched-chain-amino-acid aminotransferase	Branched-chain-amino-acid aminotransferase	Branched-chain-amino-acid aminotransferase	Belongs to the class-IV pyridoxal-phosphate-dependent aminotransferase family	Amino acid metabolism	Glu/Leu/Val metabolsim
SECCE6Rv1G0436030.1	-3.7	41.95	3.38	Histidine decarboxylase	Serine decarboxylase 1	Glutamate decarboxylase	Pyridoxal-dependent decarboxylase conserved domain	Amino acid metabolism	His metabolism
SECCE1Rv1G0000500.1	2.91	2.62	21	4-hydroxyphenylpyruvate dioxygenase	4-hydroxyphenylpyruvate dioxygenase	4-hydroxyphenylpyruvate dioxygenase	4-hydroxyphenylpyruvate dioxygenase	Amino acid metabolism	Phe metabolism
SECCE6Rv1G0385160.1	2.77	24.11	176.29	4-hydroxyphenylpyruvate dioxygenase	4-hydroxyphenylpyruvate dioxygenase	4-hydroxyphenylpyruvate dioxygenase	4-hydroxyphenylpyruvate dioxygenase	Amino acid metabolism	Phe metabolism
SECCE3Rv1G0200490.1	3.64	0.72	9.42	3-phosphoshikimate 1-carboxyvinyltransferase	NA	NA	NA	Amino acid metabolism	Shikimate pathway
SECCE2Rv1G0112700.1	4.74	3.02	84.31	L-allo-threonine aldolase	Probable low-specificity L-threonine aldolase 1	Beta_elim_lyase domain-containing protein	Beta-eliminating lyase	Amino acid metabolism	Thr metabolism
SECCE6Rv1G0389190.1	-4.63	7.78	0.33	Kynurenine formamidase	Cyclase-like protein 1	NA	Putative cyclase	Amino acid metabolism	Trp metabolism
SECCE1Rv1G0035120.1	1.71	23.74	78.75	L-lactate dehydrogenase	2-nitropropane dioxygenase-like protein	NMO domain-containing protein	Nitronate monooxygenase	Respiration-related	Other
SECCEUnv1G0558610.1	-2.01	72.35	18.58	Pyruvate decarboxylase	Pyruvate decarboxylase 2	Pyruvate decarboxylase	Belongs to the TPP enzyme family	Respiration-related	Other
SECCE1Rv1G0039290.1	3.39	3.24	36.31	Fructose-1,6-bisphosphatase class 1	Fructose-1,6-bisphosphatase, cytosolic	D-fructose-1,6-bisphosphate 1-phosphohydrolase	Belongs to the FBPase class 1 family	Carbohydrate metabolism	Gluconeogenesis/Calvin cycle
SECCE7Rv1G0522210.1	2.37	2.5	13.71	Phosphoglycerate mutase-like protein	Phosphoglycerate mutase-like protein 1	NA	Phosphoglycerate mutase family	Carbohydrate metabolism	Glycolysis/gluconeogenesis
SECCE3Rv1G0180940.1	2.26	0.68	3.39	Fructose-bisphosphate aldolase	NA	ULP_PROTEASE domain-containing protein	NA	Carbohydrate metabolism	Glycolysis/gluconeogenesis
SECCE1Rv1G0016160.1	1.55	3.62	10.83	6-phosphofructo-2-kinase/fructose-2, 6-bisphosphatase	6-phosphofructo-2-kinase/fructose-2,6-bisphosphatase	CBM20 domain-containing protein	6-phosphofructo-2-kinase	Carbohydrate metabolism	Glycolysis/gluconeogenesis
SECCE1Rv1G0013100.1	2.37	3.2	17.06	Sucrose-phosphatase	Probable sucrose-phosphatase 3	Sucrose-phosphate phosphatase	Sucrose-6-phosphate phosphohydrolase C-terminal	Carbohydrate metabolism	Phosphorylated carbohydrate metabolism
SECCE1Rv1G0017760.1	1.95	5.19	20.47	Phosphotransferase	Hexokinase-7	Phosphotransferase	Belongs to the hexokinase family	Carbohydrate metabolism	Phosphorylated carbohydrate metabolism
SECCE2Rv1G0138660.1	-1.45	97.64	37.19	Phosphomannomutase	Phosphomannomutase	Phosphomannomutase	Involved in the synthesis of the GDP-mannose and dolichol-phosphate-mannose required for a number of critical mannosyl transfer reactions	Carbohydrate metabolism	Phosphorylated carbohydrate metabolism
SECCE6Rv1G0403690.1	5.51	0.1	4.61	Fatty acid desaturase	Delta-12 fatty acid desaturase	DUF3474 domain-containing protein	fatty acid desaturase	Lipid metabolism	FA desaturation
SECCEUnv1G0543470.1	9.56	0	4.68	Lipid phosphate phosphatase-like protein	Lipid phosphate phosphatase 2	acidPPc domain-containing protein	Acid phosphatase homologues	Lipid metabolism	Lipid degradation
SECCE4Rv1G0254090.1	5.72	0.05	2.5	Lipase	Alpha/beta-Hydrolases superfamily protein	Lipase_3 domain-containing protein	Lipase class 3 family protein	Lipid metabolism	Lipid degradation
SECCE3Rv1G0152600.1	5.05	0.06	2.45	GDSL esterase/lipase	GDSL-like Lipase/Acylhydrolase family protein, expressed	Lipase_GDSL domain-containing protein	GDSL esterase lipase	Lipid metabolism	Lipid degradation
SECCE2Rv1G0079310.1	5.01	0.31	11.35	GDSL esterase/lipase	GDSL-like Lipase/Acylhydrolase family protein, expressed	Lipase_GDSL domain-containing protein	GDSL esterase lipase	Lipid metabolism	Lipid degradation
SECCE2Rv1G0077660.1	4.06	0.07	1.17	GDSL esterase/lipase	GDSL-like Lipase/Acylhydrolase family protein, expressed	Lipase_GDSL domain-containing protein	GDSL-like Lipase/Acylhydrolase	Lipid metabolism	Lipid degradation
SECCE5Rv1G0337820.1	3.76	0.23	3.35	Esterase/lipase/thioesterase family protein	Acyltransferase-like protein At1g54570, chloroplastic	Hydrolase_4 domain-containing protein	Diacylglycerol acyltransferase	Lipid metabolism	Lipid degradation
SECCE2Rv1G0101200.1	3.1	0.4	3.63	Glycerophosphodiester phosphodiesterase	Glycerophosphodiester phosphodiesterase GDPD2	Glycerophosphodiester phosphodiesterase	Glycerophosphoryl diester phosphodiesterase family	Lipid metabolism	Lipid degradation
SECCE4Rv1G0258290.1	2.84	3.5	26.53	Acyl-coenzyme A oxidase	Acyl-coenzyme A oxidase	Acyl-coenzyme A oxidase	Belongs to the acyl-CoA oxidase family	Lipid metabolism	Lipid degradation
SECCE7Rv1G0458360.1	2.84	1.39	9.55	Patatin	Patatin-like protein 2	Patatin	lipolytic acyl hydrolase (LAH)	Lipid metabolism	Lipid degradation
SECCE3Rv1G0165520.1	2.82	3.09	22.78	GDSL esterase/lipase	GDSL-like Lipase/Acylhydrolase family protein, expressed	Lipase_GDSL domain-containing protein	GDSL esterase lipase	Lipid metabolism	Lipid degradation
SECCE5Rv1G0304240.1	2.54	10.97	66.07	Acetyl-CoA carboxylase, putative	Methylcrotonoyl-CoA carboxylase subunit alpha, mitochondrial	Acetyl-CoA carboxylase	Biotin carboxylase, N-terminal domain	Lipid metabolism	Lipid degradation
SECCEUnv1G0562310.1	2.15	0.31	1.46	Glycerophosphodiester phosphodiesterase	Glycerophosphodiester phosphodiesterase	Glycerophosphodiester phosphodiesterase	Glycerophosphoryl diester phosphodiesterase family	Lipid metabolism	Lipid degradation
SECCE6Rv1G0379390.1	2.11	0.58	2.68	Esterase/lipase/thioesterase-like protein	Acyltransferase-like protein At1g54570, chloroplastic	PlsC domain-containing protein	Diacylglycerol acyltransferase	Lipid metabolism	Lipid degradation
SECCE7Rv1G0467370.1	1.59	20.7	63.84	Patatin	Patatin	Patatin	lipolytic acyl hydrolase (LAH)	Lipid metabolism	Lipid degradation
SECCE3Rv1G0165500.1	1.57	9.92	30.62	GDSL esterase/lipase	GDSL-like Lipase/Acylhydrolase family protein, expressed	Lipase_GDSL domain-containing protein	GDSL esterase lipase	Lipid metabolism	Lipid degradation
SECCE6Rv1G0435280.1	1.45	12.78	36.31	Alkaline phytoceramidase (APHC)	Alkaline phytoceramidase (APHC)	NB-ARC domain-containing protein	Ceramidase	Lipid metabolism	Lipid degradation
SECCE1Rv1G0034820.1	1.45	7.39	20.97	Lipase	Alpha/beta-Hydrolases superfamily protein	Lipase_3 domain-containing protein	Lipase (class 3)	Lipid metabolism	Lipid degradation
SECCE5Rv1G0351130.1	-1.78	13.71	4.14	Patatin	Patatin	Patatin	lipolytic acyl hydrolase (LAH)	Lipid metabolism	Lipid degradation
SECCE6Rv1G0421330.1	-2.26	8.99	1.94	Fatty acid hydroxylase superfamily	Very-long-chain aldehyde decarbonylase GL1-6	Aldehyde oxygenase (deformylating)	Belongs to the sterol desaturase family	Lipid metabolism	Lipid degradation
SECCE5Rv1G0356490.1	-2.31	2.3	0.47	Patatin	Patatin-like protein 3	Patatin	lipolytic acyl hydrolase (LAH)	Lipid metabolism	Lipid degradation
SECCE5Rv1G0356480.1	-3.97	2.85	0.18	Patatin	Patatin-like protein 3	Patatin	lipolytic acyl hydrolase (LAH)	Lipid metabolism	Lipid degradation
SECCE5Rv1G0370460.1	-4.14	16.5	0.98	GDSL esterase/lipase	GDSL-like Lipase/Acylhydrolase family protein, expressed	Lipase_GDSL domain-containing protein	GDSL-like Lipase/Acylhydrolase	Lipid metabolism	Lipid degradation
SECCE3Rv1G0183500.1	-4.32	3.25	0.17	Lipid phosphate phosphatase-like protein	Acid phosphatase ACP2	acidPPc domain-containing protein	PAP2 superfamily	Lipid metabolism	Lipid degradation
SECCE2Rv1G0111100.1	3.36	0.95	10.83	Caleosin	Peroxygenase	Caleosin	Caleosin related protein	Lipid metabolism	Lipid oxidation
SECCE2Rv1G0108460.1	6.15	0.48	36.74	Malate synthase	Malate synthase	Malate synthase	Belongs to the malate synthase family	Lipid metabolism	Lipid synthesis
SECCE4Rv1G0262680.1	3.31	3.91	39.32	Long-Chain Acyl-CoA Synthetase	Long chain acyl-CoA synthetase 4	AMP-binding domain-containing protein	AMP-binding enzyme	Lipid metabolism	Lipid synthesis
SECCE1Rv1G0050840.1	3.17	1.18	11.16	Choline kinase	Probable choline kinase 2	NA	Choline/ethanolamine kinase	Lipid metabolism	Lipid synthesis
SECCE1Rv1G0054590.1	2.89	3.18	24.06	Phosphatidylserine synthase 2	CDP-diacylglycerol--serine O-phosphatidyltransferase 2	NA	Phosphatidyl serine synthase	Lipid metabolism	Lipid synthesis
SECCE3Rv1G0186540.1	2.07	1.33	5.81	O-acyltransferase WSD1	Diacylglycerol O-acyltransferase	Diacylglycerol O-acyltransferase	Protein of unknown function (DUF1298)	Lipid metabolism	Lipid synthesis
SECCE4Rv1G0250990.1	1.76	10.06	34.52	CDP-diacylglycerol--glycerol-3-phosphate 3-phosphatidyltransferase, putative	CDP-diacylglycerol-glycerol-3-phosphate 3-phosphatidyltransferase	NA	protection from non-homologous end joining at telomere	Lipid metabolism	Lipid synthesis
SECCE1Rv1G0039880.1	-1.43	170.23	64.73	HXXXD-type acyl-transferase family protein	At2g39980/T28M21.14	Putative acyl transferase 4	Transferase family	Lipid metabolism	Lipid synthesis
SECCE2Rv1G0077090.1	-2.07	0.79	0.2	3-oxoacyl-[acyl-carrier-protein] synthase	3-oxoacyl-[acyl-carrier-protein] synthase	3-oxoacyl-[acyl-carrier-protein] synthase	Belongs to the beta-ketoacyl-ACP synthases family	Lipid metabolism	Lipid synthesis
SECCE2Rv1G0119060.1	-3.25	20.5	2.19	HXXXD-type acyl-transferase family protein, putative	HXXXD-type acyl-transferase family protein	Putative acyl transferase 6	Transferase family	Lipid metabolism	Lipid synthesis
SECCE5Rv1G0376860.1	-3.35	26.27	2.71	pantothenate kinase 1	NA	NA	NA	Lipid metabolism	Lipid synthesis
SECCE3Rv1G0198250.1	4.14	0.97	17.65	Regulator of chromosome condensation (RCC1) family protein	Regulator of chromosome condensation (RCC1) family protein	UVB-resistance protein UVR8	Regulator of chromosome condensation (RCC1) repeat	Nucleic acid metabolism-related	DNA metabolism-related	Chromosome structure-related
SECCE4Rv1G0261870.1	3.77	6.64	95.94	Histone H3	Histone H3.2	Histone H3.2	protein heterodimerization activity	Nucleic acid metabolism-related	DNA metabolism-related	Chromosome structure-related
SECCE1Rv1G0016980.1	2.95	0.11	0.9	Histone-lysine N-methyltransferase, H3 lysine-9 specific	Histone-lysine N-methyltransferase, H3 lysine-9 specific SUVH5	SET domain-containing protein	SAD/SRA domain	Nucleic acid metabolism-related	DNA metabolism-related	Chromosome structure-related
SECCE7Rv1G0486030.1	1.29	11.63	28.63	Structural maintenance of chromosomes protein	Structural maintenance of chromosomes protein 1	Structural maintenance of chromosomes protein	Structural maintenance of chromosomes protein	Nucleic acid metabolism-related	DNA metabolism-related	Chromosome structure-related
SECCE2Rv1G0076380.1	1.08	4.1	8.84	Chromodomain helicase DNA-binding protein, putative	Protein CHROMATIN REMODELING 5	Chromatin-remodeling complex ATPase	Chromatin organization modifier domain	Nucleic acid metabolism-related	DNA metabolism-related	Chromosome structure-related
SECCE5Rv1G0324390.1	-1.51	2.16	0.77	Histone acetyltransferase type B catalytic subunit	Probable histone acetyltransferase type B catalytic subunit	Histone acetyltransferase	acetyltransferase type B catalytic subunit	Nucleic acid metabolism-related	DNA metabolism-related	Chromosome structure-related
SECCE3Rv1G0189890.1	-2.57	36.83	6.38	inner centromere protein, ARK-binding region protein	NA	NA	NA	Nucleic acid metabolism-related	DNA metabolism-related	Chromosome structure-related
SECCE4Rv1G0265360.1	-2.89	49.95	6.6	Histone H3	Histone H3.2	Histone H3	protein heterodimerization activity	Nucleic acid metabolism-related	DNA metabolism-related	Chromosome structure-related
SECCE1Rv1G0051280.1	-4.42	33.16	1.6	Histone H4	Histone H4	Histone H4	protein heterodimerization activity	Nucleic acid metabolism-related	DNA metabolism-related	Chromosome structure-related
SECCE3Rv1G0165950.1	-5.27	39.4	1	Histone H3	Histone H3.2	Histone H3.2	protein heterodimerization activity	Nucleic acid metabolism-related	DNA metabolism-related	Chromosome structure-related
SECCE4Rv1G0290670.1	-6.41	15.28	0.15	Histone H2A	Probable histone H2A.4	Histone H2A	Histone H2A	Nucleic acid metabolism-related	DNA metabolism-related	Chromosome structure-related
SECCE5Rv1G0307970.1	2.66	5.92	39.88	APOLLO	Exonuclease family protein, putative, expressed	Exonuclease domain-containing protein	Exonuclease	Nucleic acid metabolism-related	DNA metabolism-related	Deoxyribonuclease
SECCE2Rv1G0131160.1	-2.78	1.37	0.21	Harbinger transposase-derived nuclease	LOW protein: nuclease-like protein	DDE Tnp4 domain-containing protein	DDE superfamily endonuclease	Nucleic acid metabolism-related	DNA metabolism-related	Deoxyribonuclease
SECCE1Rv1G0021180.1	2.91	2.36	18.87	ATP-dependent DNA helicase PIF1	ATP-dependent DNA helicase (Fragment)	ATP-dependent DNA helicase	Belongs to the helicase family	Nucleic acid metabolism-related	DNA metabolism-related	DNA helicases
SECCE6Rv1G0399220.1	-2.17	0.33	0.07	Helicase MOM1	NA	XH domain-containing protein	NA	Nucleic acid metabolism-related	DNA metabolism-related	DNA helicases
SECCE2Rv1G0115750.1	1.77	0.26	0.94	DNA topoisomerase 4 subunit B (DUF810)	DNA topoisomerase 4 subunit B (DUF810)	MHD1 domain-containing protein	Plant family of unknown function (DUF810)	Nucleic acid metabolism-related	DNA metabolism-related	Other DNA-related
SECCE7Rv1G0483370.1	1.72	1.63	5.49	Deoxyribodipyrimidine photo-lyase	Deoxyribodipyrimidine photo-lyase	DNA photolyase	photo-lyase	Nucleic acid metabolism-related	DNA metabolism-related	Other DNA-related
SECCE2Rv1G0134020.1	3.07	0.08	0.73	Guanine nucleotide-binding protein subunit beta-like protein	Plant transposase (Ptta/En/Spm family)	Transposase_23 domain-containing protein	NA	Nucleic acid metabolism-related	DNA metabolism-related	Transposase-like proteins
SECCE5Rv1G0364610.1	9.02	0	2.53	rRNA N-glycosidase	rRNA N-glycosidase	rRNA N-glycosidase	rRNA N-glycosidase	Nucleic acid metabolism-related	RNA metabolism-related	Other RNA-related
SECCE2Rv1G0084940.1	2.27	3.37	16.25	Integrator complex subunit 3 homolog	NA	NA	NA	Nucleic acid metabolism-related	RNA metabolism-related	Other RNA-related
SECCE5Rv1G0307990.1	-1.37	11.54	4.61	RNA 3-terminal phosphate cyclase-like protein	Probable RNA 3'-terminal phosphate cyclase-like protein	NA	RNA 3-terminal phosphate cyclase-like protein	Nucleic acid metabolism-related	RNA metabolism-related	Other RNA-related
SECCE4Rv1G0216390.1	-1.56	2754.47	975.51	RNA-binding protein	Glycine-rich RNA-binding protein GRP1A, putative, expressed	RRM domain-containing protein	Glycine-rich RNA-binding protein	Nucleic acid metabolism-related	RNA metabolism-related	Other RNA-related
SECCE3Rv1G0206990.1	-1.79	216.37	64.79	RNA binding protein	Glycine-rich RNA-binding protein 4, mitochondrial	RRM domain-containing protein	RNA recognition motif. (a.k.a. RRM, RBD, or RNP domain)	Nucleic acid metabolism-related	RNA metabolism-related	Other RNA-related
SECCE4Rv1G0219870.1	-1.93	18.84	5.04	RNA recognition motif containing protein	Putative RRM-containing protein	RRM domain-containing protein	RNA recognition motif. (a.k.a. RRM, RBD, or RNP domain)	Nucleic acid metabolism-related	RNA metabolism-related	Other RNA-related
SECCE7Rv1G0516750.1	-2.81	17.55	2.54	rRNA 2'-O-methyltransferase fibrillarin 2	rRNA 2'-O-methyltransferase fibrillarin 2	LRRNT_2 domain-containing protein	ubiE/COQ5 methyltransferase family	Nucleic acid metabolism-related	RNA metabolism-related	Other RNA-related
SECCE5Rv1G0312310.1	-3.36	14.55	1.49	Pumilio	Putative pumilio homolog 7, chloroplastic	PUM-HD domain-containing protein	Pumilio-family RNA binding repeat	Nucleic acid metabolism-related	RNA metabolism-related	Other RNA-related
SECCE6Rv1G0397290.1	-4.02	34.94	2.27	RNA-binding protein	Glycine-rich RNA-binding protein GRP1A, putative, expressed	RRM domain-containing protein	Glycine-rich RNA-binding protein	Nucleic acid metabolism-related	RNA metabolism-related	Other RNA-related
SECCEUnv1G0531180.1	-10.2	13.67	0	Upstream activation factor subunit spp27	Expressed protein	SWIB domain-containing protein	SWIB/MDM2 domain	Nucleic acid metabolism-related	RNA metabolism-related	Other RNA-related
SECCE7Rv1G0473900.1	1.8	2.03	7.38	Poly [ADP-ribose] polymerase	Inactive poly [ADP-ribose] polymerase RCD1	Poly [ADP-ribose] polymerase	Poly (ADP-ribose) polymerase	Nucleic acid metabolism-related	RNA metabolism-related	Poly-A synthesis
SECCE4Rv1G0241820.1	1.53	1.24	3.68	Poly (A) RNA polymerase cid14	Nucleotidyltransferase domain containing protein, expressed	PAP-associated domain-containing protein	isoform X1	Nucleic acid metabolism-related	RNA metabolism-related	Poly-A synthesis
SECCE2Rv1G0131210.1	-2.06	2.6	0.61	nuclear poly(a) polymerase	NA	NA	NA	Nucleic acid metabolism-related	RNA metabolism-related	Poly-A synthesis
SECCE2Rv1G0080840.1	4.16	6.99	129.63	Ribonuclease	Ribonuclease 1	S-like RNase	Belongs to the RNase T2 family	Nucleic acid metabolism-related	RNA metabolism-related	Ribonucleases
SECCE7Rv1G0472470.1	2.9	1.21	9.51	Ribonucleoside-diphosphate reductase	Ribonucleoside-diphosphate reductase large subunit	NA	NA	Nucleic acid metabolism-related	RNA metabolism-related	Ribonucleases
SECCE2Rv1G0092520.1	-2.84	6.67	0.98	CCR4-NOT transcription complex family protein	Poly(A)-specific ribonuclease	Poly(A)-specific ribonuclease	CAF1 family ribonuclease	Nucleic acid metabolism-related	RNA metabolism-related	Ribonucleases
SECCE5Rv1G0303000.1	-1.65	21.49	7.07	ATP-dependent RNA helicase	DEAD-box ATP-dependent RNA helicase 9	RNA helicase	DEAD/DEAH box helicase	Nucleic acid metabolism-related	RNA metabolism-related	RNA helicases
SECCE3Rv1G0171270.1	-1.93	1.42	0.38	ATP-dependent RNA helicase, putative	Zinc finger CCCH domain-containing protein 4	RNA helicase	Zinc finger CCCH domain-containing protein 4	Nucleic acid metabolism-related	RNA metabolism-related	RNA helicases
SECCE4Rv1G0254420.1	3.58	3.46	42.48	RNA ligase/cyclic nucleotide phosphodiesterase family protein	Cyclic phosphodiesterase	NA	Cyclic phosphodiesterase-like	Nucleic acid metabolism-related	RNA metabolism-related	RNA ligases
SECCE1Rv1G0059720.1	2.31	8.13	41.09	DNA-directed RNA polymerase III subunit RPC6	NA	NA	NA	Nucleic acid metabolism-related	RNA metabolism-related	RNA polymerases
SECCE7Rv1G0464930.1	-1.2	54.12	23.92	DNA-directed RNA polymerase subunit	Protein EMBRYO DEFECTIVE 514	DNA-directed RNA polymerase	Protein of unknown function (DUF3223)	Nucleic acid metabolism-related	RNA metabolism-related	RNA polymerases
SECCE5Rv1G0334550.1	1.38	36.38	98.12	Splicing factor U2af small subunit A	Splicing factor U2af small subunit A	C3H1-type domain-containing protein	Zinc finger C-x8-C-x5-C-x3-H type (and similar)	Nucleic acid metabolism-related	RNA metabolism-related	RNA splicing
SECCE7Rv1G0481470.1	1.09	14.06	30.83	Pre-mRNA splicing factor, putative	Protein high chlorophyll fluorescent 107	TPR_REGION domain-containing protein	HAT (Half-A-TPR) repeats	Nucleic acid metabolism-related	RNA metabolism-related	RNA splicing
SECCE2Rv1G0126790.1	4.5	2.92	69.96	Nuclease S1	Aspergillus nuclease S(1)	Aspergillus nuclease S(1)	S1/P1 Nuclease	Nucleic acid metabolism-related	Single-stranded nucleic acid nucleases
SECCEUnv1G0557540.1	2.97	1.01	8.56	Nuclease S1	Aspergillus nuclease S(1)	Aspergillus nuclease S(1)	S1/P1 Nuclease	Nucleic acid metabolism-related	Single-stranded nucleic acid nucleases
SECCE2Rv1G0126830.1	-2.75	2.45	0.36	Nuclease	Probable staphylococcal-like nuclease CAN3	TNase-like domain-containing protein	38.1 kDa protein	Nucleic acid metabolism-related	Single-stranded nucleic acid nucleases
SECCE1Rv1G0039150.1	2.29	2.37	12.21	Formate-dependent phosphoribosylglycinamide formyltransferase	NA	NA	NA	Nucleotide metabolism
SECCE6Rv1G0431950.1	1.55	22.67	69.31	Orotate phosphoribosyltransferase, putative	Uridine 5'-monophosphate synthase	Orotate phosphoribosyltransferase	Orotidine 5'-phosphate decarboxylase / HUMPS family	Nucleotide metabolism
SECCE1Rv1G0048950.1	-1.51	96.7	36.17	GMP synthase [glutamine-hydrolyzing]	Emb|CAB83157.1	NA	NA	Nucleotide metabolism
SECCE4Rv1G0216700.1	-2.8	69.38	10.63	Phosphomethylpyrimidine synthase	Phosphomethylpyrimidine synthase, chloroplastic	NA	Radical SAM ThiC family	Nucleotide metabolism
SECCE4Rv1G0227030.1	-3.13	8	0.92	Nucleoside diphosphate kinase	Nucleoside diphosphate kinase 1	Nucleoside diphosphate kinase	Nucleoside diphosphate kinase	Nucleotide metabolism
SECCE2Rv1G0121170.1	1.9	22.64	86.31	Amine oxidase family protein	Polyamine oxidase 3	Amino_oxidase domain-containing protein	Flavin containing amine oxidoreductase	Other low-molecular-weight compound metabolism	Amine oxidases
SECCE2Rv1G0107400.1	1.44	17.29	48.96	Amine oxidase	Amine oxidase	Amine oxidase	Copper amine oxidase, enzyme domain	Other low-molecular-weight compound metabolism	Amine oxidases
SECCE7Rv1G0467820.1	-2.11	3.17	0.74	Amine oxidase	Amine oxidase	Amine oxidase	Copper amine oxidase, enzyme domain	Other low-molecular-weight compound metabolism	Amine oxidases
SECCE6Rv1G0450410.1	5.2	0.15	5.68	Carbonic anhydrase	Carbonic anhydrase	Carbonic anhydrase	Bifunctional monodehydroascorbate reductase and carbonic anhydrase nectarin-3	Other low-molecular-weight compound metabolism	Carbonic anhydrases
SECCE6Rv1G0450390.1	3.82	0.16	2.45	Carbonic anhydrase	Carbonic anhydrase	Carbonic anhydrase	Bifunctional monodehydroascorbate reductase and carbonic anhydrase nectarin-3	Other low-molecular-weight compound metabolism	Carbonic anhydrases
SECCE7Rv1G0512540.1	3.15	0.81	7.53	Carbonic anhydrase	Carbonic anhydrase	Carbonic anhydrase	Reversible hydration of carbon dioxide	Other low-molecular-weight compound metabolism	Carbonic anhydrases
SECCE5Rv1G0331870.1	2.21	22.05	102.96	Carbonic anhydrase	Carbonic anhydrase	Carbonic anhydrase	Reversible hydration of carbon dioxide	Other low-molecular-weight compound metabolism	Carbonic anhydrases
SECCE4Rv1G0278750.1	-2.62	4.25	0.71	Nitrate reductase	Nitrate reductase	Nitrate reductase	Nitrate reductase is a key enzyme involved in the first step of nitrate assimilation in plants, fungi and bacteria	Other low-molecular-weight compound metabolism	Nitrate/nitrite assimilation
SECCE6Rv1G0412740.1	-2.74	23.76	3.66	Nitrite reductase	Ferredoxin--nitrite reductase, chloroplastic	Assimilatory sulfite reductase (ferredoxin)	oxidoreductase activity, acting on other nitrogenous compounds as donors, iron-sulfur protein as acceptor	Other low-molecular-weight compound metabolism	Nitrate/nitrite assimilation
SECCE4Rv1G0293610.1	-3.1	4.17	0.48	Nitrate reductase	Nitrate reductase [NADH] 1	Nitrate reductase	Nitrate reductase is a key enzyme involved in the first step of nitrate assimilation in plants, fungi and bacteria	Other low-molecular-weight compound metabolism	Nitrate/nitrite assimilation
SECCE6Rv1G0411710.1	-4.84	3.86	0.14	Nitrate reductase	Nitrate reductase	Nitrate reductase	Nitrate reductase is a key enzyme involved in the first step of nitrate assimilation in plants, fungi and bacteria	Other low-molecular-weight compound metabolism	Nitrate/nitrite assimilation
SECCE7Rv1G0475250.1	3.69	0.49	6.3	Early light-induced protein	Early light-induced protein 1, chloroplastic	NA	Chlorophyll A-B binding protein	Photosynthesis-related	Chlorophyll metabolism-related
SECCE5Rv1G0341560.1	2.25	5.74	28.88	Protein STAY-GREEN, chloroplastic	Protein STAY-GREEN, chloroplastic	Staygreen domain-containing protein	Staygreen protein	Photosynthesis-related	Chlorophyll metabolism-related
SECCE2Rv1G0135230.1	-1.3	24.83	10.21	Phytol kinase	Probable phytol kinase 1, chloroplastic	Probable phytol kinase, chloroplastic	Involved in the activation and reutilization of phytol from chlorophyll degradation in plant metabolism, including tocopherol biosynthesis. Catalyzes the conversion of phytol to phytol monophosphate (PMP) (By similarity)	Photosynthesis-related	Chlorophyll metabolism-related
SECCE3Rv1G0187570.1	5.57	0.3	14.79	Malic enzyme	Malic enzyme	Malic enzyme	malic enzyme	Photosynthesis-related	CO2 fixation-related
SECCE2Rv1G0065930.1	2.18	97.34	463.02	Ribulose bisphosphate carboxylase small chain	Ribulose bisphosphate carboxylase small chain, chloroplastic	Ribulose bisphosphate carboxylase small chain	RuBisCO catalyzes two reactions the carboxylation of D- ribulose 1,5-bisphosphate, the primary event in carbon dioxide fixation, as well as the oxidative fragmentation of the pentose substrate. Both reactions occur simultaneously and in competition at the same active site	Photosynthesis-related	CO2 fixation-related
SECCE2Rv1G0065910.1	1.89	70.36	268.19	Ribulose bisphosphate carboxylase small chain	Ribulose bisphosphate carboxylase small chain A, chloroplastic	Ribulose bisphosphate carboxylase small chain	RuBisCO catalyzes two reactions the carboxylation of D- ribulose 1,5-bisphosphate, the primary event in carbon dioxide fixation, as well as the oxidative fragmentation of the pentose substrate. Both reactions occur simultaneously and in competition at the same active site	Photosynthesis-related	CO2 fixation-related
SECCE2Rv1G0065940.1	1.75	118.64	407.37	Ribulose bisphosphate carboxylase small chain	Ribulose bisphosphate carboxylase small chain, chloroplastic	Ribulose bisphosphate carboxylase small chain	RuBisCO catalyzes two reactions the carboxylation of D- ribulose 1,5-bisphosphate, the primary event in carbon dioxide fixation, as well as the oxidative fragmentation of the pentose substrate. Both reactions occur simultaneously and in competition at the same active site	Photosynthesis-related	CO2 fixation-related
SECCE4Rv1G0281950.1	4.71	0.08	2.29	Photosystem II protein D1	Photosystem II protein D1	Photosystem II protein D1	Photosystem II (PSII) is a light-driven water plastoquinone oxidoreductase that uses light energy to abstract electrons from H(2)O, generating O(2) and a proton gradient subsequently used for ATP formation. It consists of a core antenna complex that captures photons, and an electron transfer chain that converts photonic excitation into a charge separation. The D1 D2 (PsbA PsbA) reaction center he…	Photosynthesis-related	Photosystem-related
SECCE1Rv1G0004070.1	1.66	6.65	21.95	PGR5-like protein 1A, chloroplastic	PGR5-like A protein	NA	PGR5-like protein	Photosynthesis-related	Photosystem-related
SECCE1Rv1G0049950.1	4.32	0.5	10.56	Chaperone DnaJ	At2g42750/F7D19.25	J domain-containing protein	4Fe-4S single cluster domain	Protein metabolism	Chaperons
SECCE6Rv1G0441980.1	2.53	7.45	44.41	Chaperone protein dnaJ	Chaperone protein dnaJ 8, chloroplastic	J domain-containing protein	DnaJ molecular chaperone homology domain	Protein metabolism	Chaperons
SECCE6Rv1G0419770.1	2.22	4.64	21.86	Chaperone protein HscA	NA	NA	NA	Protein metabolism	Chaperons
SECCE6Rv1G0442230.1	2.06	2.94	12.39	Chaperone protein dnaJ	Chaperone protein dnaJ 8, chloroplastic	J domain-containing protein	DnaJ molecular chaperone homology domain	Protein metabolism	Chaperons
SECCE3Rv1G0187410.1	1.77	2.32	8.02	Chaperone clpb, putative	Chaperone protein ClpB1	Heat shock protein 101	Belongs to the ClpA ClpB family	Protein metabolism	Chaperons
SECCE5Rv1G0365840.1	-1.47	30.91	11.38	Chaperone DnaJ	Chaperone DnaJ-domain superfamily protein	J domain-containing protein	DnaJ homolog subfamily B member	Protein metabolism	Chaperons
SECCE7Rv1G0484060.1	-1.54	45.15	16.1	Chaperone protein dnaJ	Chaperone protein dnaJ 11, chloroplastic	J domain-containing protein	DnaJ domain	Protein metabolism	Chaperons
SECCE1Rv1G0056820.1	-1.8	1.72	0.49	Chaperone protein DnaJ	DNAJ heat shock family protein	J domain-containing protein	NA	Protein metabolism	Chaperons
SECCE1Rv1G0038570.1	-2.23	20.66	4.66	Chaperone protein dnaJ	At2g20560/T13C7.15	J domain-containing protein	DnaJ C terminal domain	Protein metabolism	Chaperons
SECCE4Rv1G0245650.1	-4.17	7.01	0.42	Chaperone protein dnaJ	Chaperone protein dnaJ C76, chloroplastic	J domain-containing protein	4Fe-4S single cluster domain	Protein metabolism	Chaperons
SECCE1Rv1G0003610.1	7.54	0.74	139.69	Chymotrypsin inhibitor	Inhibitor I family protein	Chymotrypsin inhibitor-2	Potato inhibitor I family	Protein metabolism	Protein degradation	Protease inhibitor-like proteins
SECCE1Rv1G0003660.1	7.44	0.91	166.15	Chymotrypsin inhibitor	Inhibitor I family protein	Chymotrypsin inhibitor-2	Potato inhibitor I family	Protein metabolism	Protein degradation	Protease inhibitor-like proteins
SECCE2Rv1G0081040.1	3.74	121.75	1661.27	Chymotrypsin inhibitor	Inhibitor I family protein	Chymotrypsin inhibitor-2	Potato inhibitor I family	Protein metabolism	Protein degradation	Protease inhibitor-like proteins
SECCE1Rv1G0000290.1	3.52	2.48	28.2	Trypsin inhibitor	Bowman-Birk serine protease inhibitor family protein, expressed	BOWMAN_BIRK domain-containing protein	Belongs to the Bowman-Birk serine protease inhibitor family	Protein metabolism	Protein degradation	Protease inhibitor-like proteins
SECCE1Rv1G0038420.1	3.45	536.27	5966.19	Wound-induced protease inhibitor	NA	BOWMAN_BIRK domain-containing protein	NA	Protein metabolism	Protein degradation	Protease inhibitor-like proteins
SECCE4Rv1G0224110.1	2.69	0.18	1.25	Serpin family protein	Serpin-ZXA	SERPIN domain-containing protein	Belongs to the serpin family	Protein metabolism	Protein degradation	Protease inhibitor-like proteins
SECCE1Rv1G0038410.1	2.17	476.64	2208.76	Wound-induced protease inhibitor	NA	BOWMAN_BIRK domain-containing protein	NA	Protein metabolism	Protein degradation	Protease inhibitor-like proteins
SECCE1Rv1G0038430.1	1.78	1105.13	3891.78	Wound-induced protease inhibitor	NA	BOWMAN_BIRK domain-containing protein	NA	Protein metabolism	Protein degradation	Protease inhibitor-like proteins
SECCE1Rv1G0038360.1	1.76	808.83	2844.26	Wound-induced protease inhibitor	NA	Wali5 protein	NA	Protein metabolism	Protein degradation	Protease inhibitor-like proteins
SECCE7Rv1G0511770.1	-1.31	976.78	409.85	Protease inhibitor/seed storage/lipid transfer family protein	Bifunctional inhibitor/lipid-transfer protein/seed storage 2S albumin superfamily protein	AAI domain-containing protein	Plant lipid transfer protein / seed storage protein / trypsin-alpha amylase inhibitor domain family	Protein metabolism	Protein degradation	Protease inhibitor-like proteins
SECCE3Rv1G0206700.1	-3.8	235.31	18.1	Protease inhibitor/seed storage/lipid transfer protein family protein	Bifunctional inhibitor/lipid-transfer protein/seed storage 2S albumin superfamily protein	AAI domain-containing protein	Probable lipid transfer	Protein metabolism	Protein degradation	Protease inhibitor-like proteins
SECCEUnv1G0570300.1	8.95	0.04	21.06	Cysteine protease, putative	Senescence-specific cysteine protease SAG12	Pept_C1 domain-containing protein	Belongs to the peptidase C1 family	Protein metabolism	Protein degradation	Protease-like proteins
SECCEUnv1G0568730.1	8.79	0	4.05	Cysteine protease	Cysteine protease XCP2	Inhibitor_I29 domain-containing protein	Belongs to the peptidase C1 family	Protein metabolism	Protein degradation	Protease-like proteins
SECCEUnv1G0553950.1	7.8	0.07	16.81	Cysteine protease	Cysteine protease-like protein	Pept_C1 domain-containing protein	Belongs to the peptidase C1 family	Protein metabolism	Protein degradation	Protease-like proteins
SECCE5Rv1G0337910.1	5.96	0.09	6.33	ATP-dependent protease subunit HslV	NA	NA	NA	Protein metabolism	Protein degradation	Protease-like proteins
SECCE5Rv1G0339830.1	5.48	0.06	2.76	Serine carboxypeptidase, putative	Carboxypeptidase	Carboxypeptidase	Belongs to the peptidase S10 family	Protein metabolism	Protein degradation	Protease-like proteins
SECCE3Rv1G0193370.1	4.77	0.66	19.3	ATP-dependent zinc metalloprotease FtsH	NA	NA	NA	Protein metabolism	Protein degradation	Protease-like proteins
SECCE4Rv1G0221800.1	3.68	59.4	766.05	Serine-type endopeptidase inhibitor	NA	NA	NA	Protein metabolism	Protein degradation	Protease-like proteins
SECCE4Rv1G0221820.1	3.68	59.4	766.05	Serine-type endopeptidase inhibitor	NA	NA	NA	Protein metabolism	Protein degradation	Protease-like proteins
SECCE5Rv1G0328040.1	3.23	0.54	4.97	Serine protease HTRA1	Putative protease Do-like 14	PDZ domain-containing protein	serine-type endopeptidase activity	Protein metabolism	Protein degradation	Protease-like proteins
SECCE4Rv1G0221170.1	2.84	1.28	9.52	ethylene-dependent gravitropism-deficient and yellow-green-like 2	Probable zinc metalloprotease EGY3, chloroplastic	NA	zinc metallopeptidase EGY3, chloroplastic	Protein metabolism	Protein degradation	Protease-like proteins
SECCE4Rv1G0221790.1	2.38	152.66	806.4	serine-type endopeptidase inhibitor	NA	NA	NA	Protein metabolism	Protein degradation	Protease-like proteins
SECCE2Rv1G0105140.1	2.36	8.49	45.69	Carboxypeptidase Y homolog A	Expressed protein	Pterin-binding domain-containing protein	pyridoxal 5'-phosphate salvage	Protein metabolism	Protein degradation	Protease-like proteins
SECCE5Rv1G0353270.1	2.34	21.13	110.52	Cysteine protease, putative	Senescence-specific cysteine protease SAG39	Pept_C1 domain-containing protein	Belongs to the peptidase C1 family	Protein metabolism	Protein degradation	Protease-like proteins
SECCE1Rv1G0037290.1	2.04	0.72	3.09	ATP-dependent zinc metalloprotease FtsH	ATPase 3, putative, expressed	AAA domain-containing protein	Belongs to the AAA ATPase family	Protein metabolism	Protein degradation	Protease-like proteins
SECCEUnv1G0530100.1	1.81	26.2	93.37	Lon protease	ATP-dependent protease La domain containing protein, expressed	Lon N-terminal domain-containing protein	ATP-dependent protease La (LON) substrate-binding domain	Protein metabolism	Protein degradation	Protease-like proteins
SECCE5Rv1G0341830.1	1.8	9.38	33.71	ATP-dependent Clp protease ATP-binding subunit	Chaperone protein ClpD1, chloroplastic	Clp R domain-containing protein	Belongs to the ClpA ClpB family	Protein metabolism	Protein degradation	Protease-like proteins
SECCE4Rv1G0250970.1	1.75	3.71	12.88	Metalloendoproteinase 1	Metalloendoproteinase 2-MMP	ZnMc domain-containing protein	Belongs to the peptidase M10A family	Protein metabolism	Protein degradation	Protease-like proteins
SECCE6Rv1G0451750.1	1.47	1.59	4.55	Eukaryotic aspartyl protease family protein	AT3g59080/F17J16_130	Peptidase A1 domain-containing protein	Belongs to the peptidase A1 family	Protein metabolism	Protein degradation	Protease-like proteins
SECCE4Rv1G0239250.1	1.44	20.24	55.27	Protein DEK	DEK domain-containing chromatin associated protein	DEK_C domain-containing protein	DEK C terminal domain	Protein metabolism	Protein degradation	Protease-like proteins
SECCE2Rv1G0095660.1	1.41	3.37	9.2	Endoplasmic reticulum metallopeptidase 1	Zn-dependent exopeptidases superfamily protein	Peptidase_M28 domain-containing protein	Peptidase family M28	Protein metabolism	Protein degradation	Protease-like proteins
SECCE3Rv1G0204020.1	1.2	6.06	14.5	ATP-dependent Clp protease ATP-binding subunit ClpX	CLP protease regulatory subunit CLPX3, mitochondrial	ClpB_D2-small domain-containing protein	C-terminal, D2-small domain, of ClpB protein	Protein metabolism	Protein degradation	Protease-like proteins
SECCE1Rv1G0047780.1	1.16	19.14	44.43	Proline iminopeptidase	Proline iminopeptidase	Proline iminopeptidase	Proline iminopeptidase	Protein metabolism	Protein degradation	Protease-like proteins
SECCE7Rv1G0485980.1	1.08	13.77	30.32	Carboxypeptidase	Carboxypeptidase	Carboxypeptidase	Belongs to the peptidase S10 family	Protein metabolism	Protein degradation	Protease-like proteins
SECCE6Rv1G0421320.1	1.08	26.95	58.57	PPPDE thiol peptidase family protein, putative	PPPDE putative thiol peptidase family protein	DUF862 domain-containing protein	PPPDE putative peptidase domain	Protein metabolism	Protein degradation	Protease-like proteins
SECCE7Rv1G0510620.1	-1.4	25.43	10.03	Intracellular protease 1	DJ-1 protein homolog E	DJ-1_PfpI domain-containing protein	DJ-1/PfpI family	Protein metabolism	Protein degradation	Protease-like proteins
SECCE3Rv1G0154620.1	-1.83	6	1.79	Isoaspartyl peptidase/L-asparaginase	Isoaspartyl peptidase/L-asparaginase 1	NA	Leucine Rich repeat	Protein metabolism	Protein degradation	Protease-like proteins
SECCE4Rv1G0248690.1	-2.22	4.5	1	Subtilisin-like protease	Subtilisin-like protease SBT1.8	Peptidase_S8 domain-containing protein	Subtilase family	Protein metabolism	Protein degradation	Protease-like proteins
SECCE7Rv1G0469650.1	-2.39	1.54	0.3	Carboxypeptidase	Carboxypeptidase	Carboxypeptidase	Belongs to the peptidase S10 family	Protein metabolism	Protein degradation	Protease-like proteins
SECCE3Rv1G0145730.1	-2.89	8.5	1.11	Subtilisin-like protease	Subtilisin-like protease SBT3.8	fn3_6 domain-containing protein	Subtilase family	Protein metabolism	Protein degradation	Protease-like proteins
SECCE6Rv1G0446540.1	-3.21	86.22	9.77	Cysteine protease, putative	Cysteine proteinase	Thiol protease	Belongs to the peptidase C1 family	Protein metabolism	Protein degradation	Protease-like proteins
SECCE2Rv1G0123960.1	4.25	0.09	1.71	E3 ubiquitin-protein ligase RNF14	F5D14.10 protein	RBR-type E3 ubiquitin transferase	E3 ubiquitin-protein ligase RNF14	Protein metabolism	Protein degradation	Ubiquitin-proteasome system
SECCE7Rv1G0476260.1	3.39	1	10.53	Ubiquitin	Ubiquitin-60S ribosomal protein L40-1	Ubiquitin	Ribosomal L40e family	Protein metabolism	Protein degradation	Ubiquitin-proteasome system
SECCE5Rv1G0333510.1	2.54	4.24	25.64	ubiquitin-conjugating enzyme 34	NA	NA	NA	Protein metabolism	Protein degradation	Ubiquitin-proteasome system
SECCE2Rv1G0067590.1	2.33	1.57	8.06	Ubiquitin thioesterase	OVARIAN TUMOR DOMAIN-containing deubiquitinating enzyme 1	OTU domain-containing protein	Peptidase C65 Otubain	Protein metabolism	Protein degradation	Ubiquitin-proteasome system
SECCE7Rv1G0501470.1	2.2	1.33	6.35	RING finger protein	E3 ubiquitin-protein ligase EL5	RING-type domain-containing protein	E3 ubiquitin-protein ligase EL5	Protein metabolism	Protein degradation	Ubiquitin-proteasome system
SECCE2Rv1G0073900.1	2.1	2.19	10.07	E3 ubiquitin-protein ligase	Probable E3 ubiquitin-protein ligase BAH1-like 2	RING-type E3 ubiquitin transferase	Ring finger	Protein metabolism	Protein degradation	Ubiquitin-proteasome system
SECCE4Rv1G0250300.1	2.07	0.95	4.16	U-box domain-containing protein	RING-type E3 ubiquitin transferase	RING-type E3 ubiquitin transferase	RING-type E3 ubiquitin transferase	Protein metabolism	Protein degradation	Ubiquitin-proteasome system
SECCE5Rv1G0348120.1	2.06	0.63	2.73	E3 ubiquitin-protein ligase	Probable E3 ubiquitin-protein ligase BAH1-like 1	RING-type E3 ubiquitin transferase	RING-type zinc-finger	Protein metabolism	Protein degradation	Ubiquitin-proteasome system
SECCE2Rv1G0067600.1	2.03	0.54	2.24	Ubiquitin thioesterase	OVARIAN TUMOR DOMAIN-containing deubiquitinating enzyme 1	OTU domain-containing protein	Peptidase C65 Otubain	Protein metabolism	Protein degradation	Ubiquitin-proteasome system
SECCE2Rv1G0102780.1	2.02	0.44	1.91	U-box domain-containing family protein	RING-type E3 ubiquitin transferase	RING-type E3 ubiquitin transferase	RING-type E3 ubiquitin transferase	Protein metabolism	Protein degradation	Ubiquitin-proteasome system
SECCE5Rv1G0332140.1	1.93	1.62	6.23	Ring finger protein, putative	E3 ubiquitin-protein ligase ATL6	RING-type domain-containing protein	Anaphase-promoting complex subunit 11 RING-H2 finger	Protein metabolism	Protein degradation	Ubiquitin-proteasome system
SECCE4Rv1G0233100.1	1.92	1.65	6.42	Ubiquitin carboxyl-terminal hydrolase 34	NA	NA	NA	Protein metabolism	Protein degradation	Ubiquitin-proteasome system
SECCE3Rv1G0195770.1	-1.88	27.43	7.83	Ring finger protein, putative	RING-H2 finger protein ATL72	RING-type domain-containing protein	RING-like zinc finger	Protein metabolism	Protein degradation	Ubiquitin-proteasome system
SECCE7Rv1G0503380.1	-1.94	4.99	1.37	Ubiquitin-specific protease family C19-related protein	F9K20.7 protein	NA	NA	Protein metabolism	Protein degradation	Ubiquitin-proteasome system
SECCE6Rv1G0407990.1	-2	2.52	0.65	Ubiquitin-conjugating enzyme E2	Ubiquitin-conjugating enzyme E2 11	UBC core domain-containing protein	protein modification by small protein conjugation	Protein metabolism	Protein degradation	Ubiquitin-proteasome system
SECCE2Rv1G0071780.1	-2.21	4.43	0.93	RING finger protein	E3 ubiquitin-protein ligase RHA2B	RING-type domain-containing protein	Ring finger domain	Protein metabolism	Protein degradation	Ubiquitin-proteasome system
SECCE5Rv1G0350640.1	-2.88	5.32	0.73	Ring finger protein	RING-H2 finger protein ATL80	RING-type domain-containing protein	RING-like zinc finger	Protein metabolism	Protein degradation	Ubiquitin-proteasome system
SECCE1Rv1G0058690.1	4.95	1.28	40.18	Iron-sulfur cluster assembly protein	Iron-sulfur cluster assembly protein 1	Iron-sulfur cluster assembly protein	Scaffold protein for the de novo synthesis of iron- sulfur (Fe-S) clusters within mitochondria, which is required for maturation of both mitochondrial and cytoplasmic 2Fe-2S and 4Fe-4S proteins	Protein metabolism	Protein post-translational modification	Other protein modifications
SECCEUnv1G0548380.1	4.87	3.34	107.21	NAD(P)-binding Rossmann-fold superfamily protein	NA	NA	NA	Protein metabolism	Protein post-translational modification	Other protein modifications
SECCE7Rv1G0506520.1	2.43	9.68	53.63	NAD(P)-binding Rossmann-fold superfamily protein	Protein HIGH CHLOROPHYLL FLUORESCENCE PHENOTYPE 173, chloroplastic	NAD(P)-bd_dom domain-containing protein	Complex I intermediate-associated protein 30 (CIA30)	Protein metabolism	Protein post-translational modification	Other protein modifications
SECCE2Rv1G0137180.1	-1.8	1.5	0.43	Protein arginine methyltransferase	Probable protein arginine N-methyltransferase 6.1	Methyltransf_25 domain-containing protein	Belongs to the class I-like SAM-binding methyltransferase superfamily. Protein arginine N- methyltransferase family	Protein metabolism	Protein post-translational modification	Other protein modifications
SECCE5Rv1G0341110.1	-2.48	42.88	8.06	NAD-dependent protein deacetylase HST1-like protein	Protein TILLER ANGLE CONTROL 1	NA	NA	Protein metabolism	Protein post-translational modification	Other protein modifications
SECCEUnv1G0537240.1	1.29	6.92	17.57	Acyl-protein thioesterase 1	Probable carboxylesterase Os04g0669500	Abhydrolase_2 domain-containing protein	Phospholipase/Carboxylesterase	Protein metabolism	Protein post-translational modification	Protein acylation/deacylation
SECCE5Rv1G0297900.1	3.14	1.24	11.41	Alpha-galactosidase	Alpha-galactosidase	Alpha-galactosidase	Alpha galactosidase A	Protein metabolism	Protein post-translational modification	Protein glycosylation/deglycosylation
SECCE3Rv1G0198600.1	1.86	2.18	8.09	O-fucosyltransferase family protein	O-fucosyltransferase family protein	O-fucosyltransferase family protein	GDP-fucose protein O-fucosyltransferase	Protein metabolism	Protein post-translational modification	Protein glycosylation/deglycosylation
SECCE5Rv1G0332530.1	1.44	7.12	19.72	O-fucosyltransferase family protein	O-fucosyltransferase family protein	O-fucosyltransferase family protein	GDP-fucose protein O-fucosyltransferase	Protein metabolism	Protein post-translational modification	Protein glycosylation/deglycosylation
SECCE1Rv1G0046790.1	8.64	0.12	56.22	30S ribosomal protein S19	40S ribosomal protein S15	30S ribosomal protein S19, chloroplastic	Belongs to the universal ribosomal protein uS19 family	Protein metabolism	Protein synthesis-related	Ribosomal subunits
SECCE4Rv1G0240770.1	3.47	10.25	110.42	30S ribosomal protein S8	30S ribosomal protein S8, chloroplastic	30S ribosomal protein S8, chloroplastic	One of the primary rRNA binding proteins, it binds directly to 16S rRNA central domain where it helps coordinate assembly of the platform of the 30S subunit	Protein metabolism	Protein synthesis-related	Ribosomal subunits
SECCE5Rv1G0314290.1	1.6	71.15	217.2	30S ribosomal protein S7, chloroplastic	30S ribosomal protein S7, chloroplastic	30S ribosomal protein S7, chloroplastic	ribosomal protein S7	Protein metabolism	Protein synthesis-related	Ribosomal subunits
SECCE2Rv1G0081290.1	-1.38	17.03	6.72	50S ribosomal protein L7/L12	AT4g37660/F19F18_150	Ribosomal_L12 domain-containing protein	Ribosomal protein L7/L12 C-terminal domain	Protein metabolism	Protein synthesis-related	Ribosomal subunits
SECCE4Rv1G0243280.1	-1.52	42.66	15.02	60S ribosomal protein L32	60S ribosomal protein L32-1	NA	Ribosomal protein L32	Protein metabolism	Protein synthesis-related	Ribosomal subunits
SECCE4Rv1G0247350.1	-1.54	26.12	9.3	Ribosomal protein L46	At1g14620/T5E21_15	NA	structural constituent of ribosome	Protein metabolism	Protein synthesis-related	Ribosomal subunits
SECCE3Rv1G0208570.1	-2.42	35.33	6.74	50S ribosomal protein L27, chloroplastic	Transmembrane protein	DUF4408 domain-containing protein	Domain of unknown function (DUF4408)	Protein metabolism	Protein synthesis-related	Ribosomal subunits
SECCEUnv1G0527640.1	3.45	136.9	1430.31	Translation initiation factor IF-1	Translation initiation factor IF-1, chloroplastic	Translation initiation factor IF-1, chloroplastic	One of the essential components for the initiation of protein synthesis. Stabilizes the binding of IF-2 and IF-3 on the 30S subunit to which N-formylmethionyl-tRNA(fMet) subsequently binds. Helps modulate mRNA selection, yielding the 30S pre- initiation complex (PIC). Upon addition of the 50S ribosomal subunit IF-1, IF-2 and IF-3 are released leaving the mature 70S translation initation complex	Protein metabolism	Protein synthesis-related	Translation regulators
SECCE5Rv1G0353120.1	3.02	0.85	7.14	Translation initiation factor IF-2	NA	NA	NA	Protein metabolism	Protein synthesis-related	Translation regulators
SECCE1Rv1G0021170.1	2.24	13.4	67.39	Eukaryotic translation initiation factor 3 subunit B	NA	NA	DNA recombination	Protein metabolism	Protein synthesis-related	Translation regulators
SECCE1Rv1G0063130.1	1.71	30.6	104.07	Translation initiation factor IF-2	NA	NA	NA	Protein metabolism	Protein synthesis-related	Translation regulators
SECCEUnv1G0571830.1	-6.18	3.72	0.04	Eukaryotic translation initiation factor 4E	Eukaryotic translation initiation factor NCBP	mRNA cap-binding protein	Belongs to the eukaryotic initiation factor 4E family	Protein metabolism	Protein synthesis-related	Translation regulators
SECCE1Rv1G0047620.1	1.84	2.69	9.94	Lysine--trna ligase	Lysine-tRNA ligase	NA	Domain of unknown function (DUF4336)	Protein metabolism	Protein synthesis-related	tRNA-related
SECCE2Rv1G0116330.1	1.82	21.4	77.84	tRNA sulfurtransferase	At2g17710/T17A5.17	NA	NA	Protein metabolism	Protein synthesis-related	tRNA-related
SECCE2Rv1G0120330.1	3.29	3.07	30.33	Ubiquinol oxidase	Ubiquinol oxidase 1b, mitochondrial	Ubiquinol oxidase	Belongs to the alternative oxidase family	Respiration-related	ETC
SECCE2Rv1G0120340.1	3.23	1.49	13.9	Ubiquinol oxidase	Ubiquinol oxidase 1b, mitochondrial	Ubiquinol oxidase	Belongs to the alternative oxidase family	Respiration-related	ETC
SECCE3Rv1G0167590.1	1.81	0.39	1.38	Glycerol-3-phosphate acyltransferase 3, putative	Probable glycerol-3-phosphate acyltransferase 3	PlsC domain-containing protein	Phosphate acyltransferases	Lipid metabolism	Lipid synthesis

## Sheet: Secondary metabolism
Rye transcript ID	Expression in the infected plants compared to control (log2FC)	Control mean TPM	Infection mean TPM	Description	Uniprot annotation (BLAST against arabidopsis and rice)	Uniprot annotation (BLAST against barley and wheat)	eggNOG description	2nd level category	3d level category	4th level category
SECCE3Rv1G0203690.1	4.78	0.25	7.03	Tropinone reductase-like protein	Senescence-associated protein 13	3-oxoacyl-[acyl-carrier-protein] reductase	KR domain	Alkaloid metabolism
SECCE3Rv1G0203680.1	4.11	4.13	74.74	Tropinone reductase-like protein	Senescence-associated protein 13	3-oxoacyl-[acyl-carrier-protein] reductase	KR domain	Alkaloid metabolism
SECCE2Rv1G0131470.1	3.76	3.75	50.16	S-norcoclaurine synthase 1	NA	Bet_v_1 domain-containing protein	Pathogenesis-related protein Bet v I family	Alkaloid metabolism
SECCE2Rv1G0131510.1	3.76	3.75	50.16	S-norcoclaurine synthase 1	NA	Bet_v_1 domain-containing protein	Pathogenesis-related protein Bet v I family	Alkaloid metabolism
SECCE2Rv1G0103280.1	1.58	8.97	27.87	Nicotinate phosphoribosyltransferase	Nicotinate phosphoribosyltransferase	Nicotinate phosphoribosyltransferase	nicotinate	Alkaloid metabolism
SECCE6Rv1G0441730.1	2.2	4.64	21.62	Anthocyanidin reductase	NAD(P)-binding Rossmann-fold superfamily protein	Epimerase domain-containing protein	NAD dependent epimerase/dehydratase family	Flavonoid metabolism	Anthocyanin synthesis
SECCE6Rv1G0410510.1	3.43	1.13	12.47	Chalcone synthase	Bisdemethoxycurcumin synthase	Chalcone synthase	Belongs to the chalcone stilbene synthases family	Flavonoid metabolism	Initial reactions in flavonoid synthesis
SECCE3Rv1G0181690.1	2.74	1.35	9.5	Dihydroflavonol-4-reductase	Dihydroflavonol 4-reductase	Epimerase domain-containing protein	dihydrokaempferol 4-reductase activity	Flavonoid metabolism	Late reactions in flavonoid synthesis
SECCE2Rv1G0083810.1	2.64	1.33	9	Dihydroflavonol-4-reductase	NAD(P)-binding Rossmann-fold superfamily protein	Epimerase domain-containing protein	Anthocyanidin reductase-like	Flavonoid metabolism	Late reactions in flavonoid synthesis
SECCE7Rv1G0506050.1	-1.51	15.36	5.64	Flavonoid 3'-hydroxylase	Flavonoid 3'-monooxygenase CYP75B4	Flavonoid 3'-monooxygenase 1	Belongs to the cytochrome P450 family	Flavonoid metabolism	Late reactions in flavonoid synthesis
SECCE7Rv1G0511650.1	-2.26	2.71	0.58	Dihydroflavonol-4-reductase	NAD(P)-binding Rossmann-fold superfamily protein	Epimerase domain-containing protein	NAD dependent epimerase/dehydratase family	Flavonoid metabolism	Late reactions in flavonoid synthesis
SECCE4Rv1G0223350.1	-2.56	74.7	13.31	O-methyltransferase	Flavonoid O-methyltransferase-like protein Os11g0303600	O-methyltransferase	Belongs to the class I-like SAM-binding methyltransferase superfamily. Cation-independent O- methyltransferase family	Flavonoid metabolism	Syringitin synthesis
SECCE5Rv1G0338300.1	1.73	4.63	15.62	Beta-glucosidase	Beta-glucosidase 31	4-hydroxy-7-methoxy-3-oxo-3,4-dihydro-2H-1,4-benzoxazin-2-yl glucosidebeta-D-glucosidase	Belongs to the glycosyl hydrolase 1 family	Other secondary metabolism-related	DIMBOA
SECCE2Rv1G0113270.1	1.49	6.93	20.28	Beta-glucosidase	Beta-glucosidase 16	4-hydroxy-7-methoxy-3-oxo-3,4-dihydro-2H-1,4-benzoxazin-2-yl glucosidebeta-D-glucosidase	Belongs to the glycosyl hydrolase 1 family	Other secondary metabolism-related	DIMBOA
SECCE2Rv1G0113310.1	-4.67	14.1	0.6	Beta-glucosidase, putative	Probable inactive beta-glucosidase 14	4-hydroxy-7-methoxy-3-oxo-3,4-dihydro-2H-1,4-benzoxazin-2-yl glucosidebeta-D-glucosidase	Belongs to the glycosyl hydrolase 1 family	Other secondary metabolism-related	DIMBOA
SECCE7Rv1G0461420.1	2.28	5.03	24.65	Epoxide hydrolase 2	Hydrolase, alpha/beta fold family protein, expressed	AB hydrolase-1 domain-containing protein	Alpha/beta hydrolase family	Other secondary metabolism-related
SECCE2Rv1G0083210.1	1.78	2.42	8.57	Sulfotransferase	Sulfotransferase	Sulfotransferase	Belongs to the sulfotransferase 1 family	Other secondary metabolism-related
SECCE7Rv1G0501780.1	-1.96	825.44	225.7	Thiamine thiazole synthase, chloroplastic	Thiamine thiazole synthase, chloroplastic	Thiamine thiazole synthase, chloroplastic	Involved in biosynthesis of the thiamine precursor thiazole. Catalyzes the conversion of NAD and glycine to adenosine diphosphate 5-(2-hydroxyethyl)-4-methylthiazole-2-carboxylic acid (ADT), an adenylated thiazole intermediate. The reaction includes an iron-dependent sulfide transfer from a conserved cysteine residue of the protein to a thiazole intermediate. The enzyme can only undergo a single …	Other secondary metabolism-related
SECCEUnv1G0537330.1	-3.1	9.62	1.16	Sulfotransferase	Sulfotransferase	Sulfotransferase	sulfotransferase activity	Other secondary metabolism-related
SECCE1Rv1G0027280.1	-3.65	16.06	1.36	Benzyl alcohol O-benzoyltransferase	(Z)-3-hexen-1-ol acetyltransferase	Putative feruloyl transferase	Transferase family	Other secondary metabolism-related
SECCE1Rv1G0043010.1	-5.56	10.17	0.22	Sulfotransferase	Sulfotransferase (Fragment)	Sulfotransferase	Belongs to the sulfotransferase 1 family	Other secondary metabolism-related
SECCE6Rv1G0402440.1	5.64	0.09	4.73	Hydroxycinnamoyl-CoA shikimate/quinate hydroxycinnamoyltransferase	Putrescine hydroxycinnamoyltransferase 1	Putative feruloyl transferase	Anthranilate N-benzoyltransferase protein	Phenylpropanoid metabolism	Caffeoyl-CoA biosynthesis
SECCE6Rv1G0420900.1	4.91	0.34	10.33	Cinnamoyl CoA reductase	Cinnamoyl-CoA reductase 1	Epimerase domain-containing protein	Bifunctional dihydroflavonol 4-reductase flavanone 4-reductase	Phenylpropanoid metabolism	Cinnamate metabolism
SECCE3Rv1G0196270.1	-2.78	5.97	0.89	Cinnamoyl-CoA reductase 4	Cinnamoyl-CoA reductase-like protein	Epimerase domain-containing protein	NAD(P)H-binding	Phenylpropanoid metabolism	Cinnamate metabolism
SECCE2Rv1G0112880.1	4.38	0.39	8.13	Phenylalanine ammonia-lyase	Phenylalanine ammonia-lyase	Phenylalanine ammonia-lyase	Phenylalanine ammonia-lyase	Phenylpropanoid metabolism	Initial reaction in phenylpropanoid synthesis
SECCE2Rv1G0112860.1	3.32	1.49	15.17	Phenylalanine ammonia-lyase	Phenylalanine ammonia-lyase	Phenylalanine ammonia-lyase	Phenylalanine ammonia-lyase	Phenylpropanoid metabolism	Initial reaction in phenylpropanoid synthesis
SECCE6Rv1G0399260.1	2.61	0.88	5.49	Phenylalanine ammonia-lyase	Phenylalanine ammonia-lyase	Phenylalanine ammonia-lyase	Phenylalanine ammonia-lyase	Phenylpropanoid metabolism	Initial reaction in phenylpropanoid synthesis
SECCE2Rv1G0086880.1	2.13	2.11	9.32	Phenylalanine ammonia-lyase	Phenylalanine ammonia-lyase	Phenylalanine ammonia-lyase	Phenylalanine ammonia-lyase	Phenylpropanoid metabolism	Initial reaction in phenylpropanoid synthesis
SECCE2Rv1G0112840.1	2.01	5.51	22.77	Phenylalanine ammonia-lyase	Phenylalanine ammonia-lyase	Phenylalanine ammonia-lyase	Phenylalanine ammonia-lyase	Phenylpropanoid metabolism	Initial reaction in phenylpropanoid synthesis
SECCE2Rv1G0086850.1	1.54	5.41	16.05	Phenylalanine ammonia-lyase	Phenylalanine ammonia-lyase	Phenylalanine ammonia-lyase	Phenylalanine ammonia-lyase	Phenylpropanoid metabolism	Initial reaction in phenylpropanoid synthesis
SECCE5Rv1G0350350.1	3.75	2.31	30.96	Phytoene synthase	Phytoene synthase 3, chloroplastic	15-cis-phytoene synthase	Squalene/phytoene synthase	Terpenoid metabolism	Carotenoid synthesis
SECCE6Rv1G0445640.1	1.38	18.92	50.59	Phytoene synthase	Phytoene synthase 1, chloroplastic	15-cis-phytoene synthase	Squalene/phytoene synthase	Terpenoid metabolism	Carotenoid synthesis
SECCE4Rv1G0233330.1	2.5	0.68	4.08	Tritrans,polycis-undecaprenyl-diphosphate synthase (geranylgeranyl-diphosphate specific)	NA	NA	NA	Terpenoid metabolism	Diterpenoid synthesis
SECCEUnv1G0565700.1	2.42	26.78	145.76	Copalyl diphosphate synthase	Syn-copalyl diphosphate synthase, chloroplastic	Terpene_synth domain-containing protein	Belongs to the terpene synthase family	Terpenoid metabolism	Diterpenoid synthesis
SECCE2Rv1G0127650.1	-3.24	5.16	0.55	Farnesyl pyrophosphate synthase	Farnesyl diphosphate synthase	Farnesyl pyrophosphate synthase	Belongs to the FPP GGPP synthase family	Terpenoid metabolism	Monoterpenoid synthesis
SECCE2Rv1G0067820.1	4.72	0.14	3.97	1-deoxy-D-xylulose-5-phosphate synthase, Transketolase	Transketolase	Transketolase	Transketolase, thiamine diphosphate binding domain	Terpenoid metabolism	Non-mevalonate pathway
SECCE7Rv1G0503290.1	4.65	0.42	11.42	Isopentenyl-diphosphate Delta-isomerase II	NA	NA	NA	Terpenoid metabolism	Non-mevalonate pathway
SECCE4Rv1G0290410.1	2.82	4.71	36.16	1-deoxy-D-xylulose 5-phosphate synthase 1	2-oxoisovalerate dehydrogenase subunit beta 1, mitochondrial	Transket_pyr domain-containing protein	Transketolase, pyrimidine binding domain	Terpenoid metabolism	Non-mevalonate pathway
SECCE1Rv1G0055210.1	2.59	3.31	20.13	1-deoxy-D-xylulose 5-phosphate synthase	Probable 1-deoxy-D-xylulose-5-phosphate synthase 2, chloroplastic	1-deoxy-D-xylulose-5-phosphate synthase	1-deoxy-D-xylulose-5-phosphate synthase	Terpenoid metabolism	Non-mevalonate pathway
SECCE6Rv1G0397040.1	1.52	33.74	100.25	4-hydroxy-3-methylbut-2-en-1-yl diphosphate synthase (flavodoxin)	4-hydroxy-3-methylbut-2-en-1-yl diphosphate synthase (ferredoxin), chloroplastic	NA	GcpE protein	Terpenoid metabolism	Non-mevalonate pathway
SECCE2Rv1G0077740.1	4.06	3.69	62.19	Terpene synthase	Farnesol synthase	Terpene_synth_C domain-containing protein	synthase	Terpenoid metabolism	Sesquiterpenoid synthesis

## Sheet: Stress-related
Rye transcript ID	Expression in the infected plants compared to control (log2FC)	Control mean TPM	Infection mean TPM	Description	Uniprot annotation (BLAST against arabidopsis and rice)	Uniprot annotation (BLAST against barley and wheat)	eggNOG description	2nd level category	3d level category	4th level category
SECCEUnv1G0563850.1	8.98	0	3.24	Glutathione S-transferase	Glutathione transferase	Glutathione transferase	Belongs to the GST superfamily	Detoxyfication-related proteins
SECCE2Rv1G0140360.1	5.21	0.18	6.83	Glutathione S-transferase	Glutathione transferase	Glutathione transferase	Glutathione S-transferase, C-terminal domain	Detoxyfication-related proteins
SECCEUnv1G0560110.1	4.37	0.33	6.96	Glutathione S-transferase	Glutathione transferase	Glutathione transferase	Glutathione S-transferase, C-terminal domain	Detoxyfication-related proteins
SECCE1Rv1G0029000.1	4.24	4.33	82.36	Glutathione S-transferase	Glutathione S-transferase GSTU6, putative, expressed	Glutathione-S-transferase 28e45	Glutathione S-transferase, C-terminal domain	Detoxyfication-related proteins
SECCE5Rv1G0352530.1	3.77	0.15	2.25	Glutathione S-transferase, putative, expressed	Glutathione S-transferase GSTU6, putative, expressed	Glutathione S-transferase, putative, expressed	Glutathione S-transferase, N-terminal domain	Detoxyfication-related proteins
SECCE5Rv1G0298850.1	3.63	10.49	139.79	Glutathione S-transferase	Glutathione transferase	Glutathione transferase	Belongs to the GST superfamily	Detoxyfication-related proteins
SECCE7Rv1G0483810.1	2.78	0.75	5.47	Protein DETOXIFICATION	Protein DETOXIFICATION	Protein DETOXIFICATION	Belongs to the multi antimicrobial extrusion (MATE) (TC 2.A.66.1) family	Detoxyfication-related proteins
SECCE3Rv1G0190690.1	2.7	1.46	10.02	Glutathione S-transferase	Probable glutathione S-transferase GSTF2	Glutathione transferase	Belongs to the GST superfamily	Detoxyfication-related proteins
SECCE1Rv1G0029050.1	2.62	1.69	11.12	Glutathione S-transferase	Glutathione S-transferase GSTU6, putative, expressed	Glutathione transferase	Glutathione S-transferase, N-terminal domain	Detoxyfication-related proteins
SECCE5Rv1G0353900.1	2.38	0.55	3.02	Glutathione S-transferase	Glutathione S-transferase	Glutathione-S-transferase 28e45	Glutathione S-transferase, N-terminal domain	Detoxyfication-related proteins
SECCE1Rv1G0028970.1	2.34	3.17	15.97	Glutathione S-transferase	Glutathione S-transferase GSTU31 (Fragment)	Glutathione transferase	Belongs to the GST superfamily	Detoxyfication-related proteins
SECCE5Rv1G0348390.1	2.09	0.95	4.3	Protein DETOXIFICATION	Protein DETOXIFICATION	Protein DETOXIFICATION	Belongs to the multi antimicrobial extrusion (MATE) (TC 2.A.66.1) family	Detoxyfication-related proteins
SECCE4Rv1G0260260.1	1.89	0.69	2.63	Protein DETOXIFICATION	Protein DETOXIFICATION	Protein DETOXIFICATION	Belongs to the multi antimicrobial extrusion (MATE) (TC 2.A.66.1) family	Detoxyfication-related proteins
SECCE1Rv1G0029110.1	1.82	41.57	148.35	Glutathione S-transferase	Probable glutathione S-transferase GSTU6	Glutathione transferase	Glutathione S-transferase, N-terminal domain	Detoxyfication-related proteins
SECCEUnv1G0569110.1	1.82	41.57	148.35	Glutathione S-transferase	Probable glutathione S-transferase GSTU6	Glutathione transferase	Glutathione S-transferase, N-terminal domain	Detoxyfication-related proteins
SECCE6Rv1G0422350.1	1.46	30.5	84.36	Glutathione S-transferase	Glutathione S-transferase GSTU6, putative, expressed	Glutathione transferase 2	glutathione transferase activity	Detoxyfication-related proteins
SECCE6Rv1G0414300.1	3.2	14.81	138.02	Heat-shock protein, putative	18.6 kDa class III heat shock protein	SHSP domain-containing protein	Belongs to the small heat shock protein (HSP20) family	Heat shock proteins
SECCE7Rv1G0477800.1	2.28	63.67	312.1	70 kDa heat shock protein	70 kDa heat shock protein	HSP70	Belongs to the heat shock protein 70 family	Heat shock proteins
SECCE6Rv1G0408120.1	1.68	22.53	75.79	Heat-shock protein, putative	24.1 kDa heat shock protein, mitochondrial	SHSP domain-containing protein	Belongs to the small heat shock protein (HSP20) family	Heat shock proteins
SECCE2Rv1G0090000.1	-1.42	37.88	14.57	Heat-shock protein, putative	18.8 kDa class V heat shock protein	SHSP domain-containing protein	Belongs to the small heat shock protein (HSP20) family	Heat shock proteins
SECCE6Rv1G0415480.1	8.29	1.46	452.13	Dehydrin	Dehydrin Rab16B	Deyhydrin 4	Belongs to the plant dehydrin family	Other stress-related proteins
SECCE2Rv1G0133200.1	4.58	1.33	34.21	Wound-responsive family protein	NA	NA	NA	Other stress-related proteins
SECCE1Rv1G0054570.1	3.71	2.2	29.31	Avr9/Cf-9 rapidly elicited protein	Avr9/Cf-9 rapidly elicited protein	NA	NA	Other stress-related proteins
SECCE2Rv1G0072260.1	3.37	0.69	7.54	Stress responsive protein	Ricin B-like lectin R40C1	PH domain-containing protein	Hydroxyproline-rich glycoprotein family protein	Other stress-related proteins
SECCE7Rv1G0504180.1	2.94	0.5	3.9	TMV response-related protein	Poly polymerase	NA	Domain of unknown function (DUF4228)	Other stress-related proteins
SECCEUnv1G0567550.1	2.88	0.93	7.02	Stress responsive protein	Ricin B-like lectin R40G2	PH domain-containing protein	Hydroxyproline-rich glycoprotein family protein	Other stress-related proteins
SECCE2Rv1G0137280.1	2.68	2.67	16.86	Late embryogenesis abundant (LEA) hydroxyproline-rich glycoprotein	Harpin induced protein 4	LEA_2 domain-containing protein	YLS9-like	Other stress-related proteins
SECCE6Rv1G0425750.1	2.44	1.56	8.4	BAG family molecular chaperone regulator 5	BAG domain containing protein, expressed	BAG domain-containing protein	BAG domain	Other stress-related proteins
SECCE1Rv1G0036360.1	2.41	76.3	432.5	CASP-like protein	CASP-like protein 1D1	CASP-like protein	Belongs to the Casparian strip membrane proteins (CASP) family	Other stress-related proteins
SECCE5Rv1G0333780.1	2.36	2.95	15.91	Pirin-like protein	Pirin-like protein 2	NA	Belongs to the pirin family	Other stress-related proteins
SECCE3Rv1G0165050.1	2.27	4.43	22.1	ERD (early-responsive to dehydration stress) family protein	NA	NA	NA	Other stress-related proteins
SECCE7Rv1G0457420.1	1.26	9.32	23.12	Pirin-like protein	Pirin-like protein 2	NA	Belongs to the pirin family	Other stress-related proteins
SECCE6Rv1G0403060.1	-1.33	72.76	29.83	Cold regulated protein 27	NA	NA	NA	Other stress-related proteins
SECCE3Rv1G0171230.1	-1.42	1270.74	497.62	Late embryogenesis abundant protein	Late embryogenis abundant protein 41	NA	Late embryogenesis abundant protein	Other stress-related proteins
SECCE7Rv1G0521580.1	-1.68	359.86	113.97	Stress responsive A/B barrel domain protein	Stress-response A/B barrel domain-containing protein HS1	Stress-response A/B barrel domain-containing protein	Stress responsive A/B Barrel Domain	Other stress-related proteins
SECCE5Rv1G0325200.1	-1.73	16.3	5.16	Trehalose 6-phosphate phosphatase	Probable trehalose-phosphate phosphatase 7	Trehalose 6-phosphate phosphatase	Removes the phosphate from trehalose 6-phosphate to produce free trehalose	Other stress-related proteins
SECCE6Rv1G0381740.1	-2.07	11.95	3	Harpin-induced protein	Harpin-induced protein 1 containing protein	LEA_2 domain-containing protein	defense response	Other stress-related proteins
SECCE2Rv1G0082180.1	-2.16	37.42	8.34	Cold regulated protein 27	NA	NA	NA	Other stress-related proteins
SECCE7Rv1G0464580.1	-2.36	9.88	2.01	Cold regulated protein 27	Cold-regulated protein 27	NA	isoform X1	Other stress-related proteins
SECCE3Rv1G0168390.1	-2.87	4.29	0.63	Late embryogenesis abundant protein	Late embryogenesis abundant protein, group 2	LEA_2 domain-containing protein	NA	Other stress-related proteins
SECCEUnv1G0561830.1	3.98	36.08	582.12	Thaumatin-like protein	Alpha-amylase/trypsin inhibitor, putative, expressed	Thaumatin-like protein	Thaumatin family	PR proteins
SECCE7Rv1G0480890.1	2.68	3.89	24.71	Pathogenesis-related protein 1	Abscisic acid receptor PYL2	Pathogenesis-related protein	Belongs to the BetVI family	PR proteins
SECCE6Rv1G0436660.1	2.38	446.96	2384.36	Pathogenesis-related protein PR-4	Barwin, putative, expressed	Barwin domain-containing protein	Barwin family	PR proteins
SECCE5Rv1G0308920.1	1.7	45.64	148.99	Pathogenesis-related protein 1	NA	Bet_v_1 domain-containing protein	Pathogenesis-related protein Bet v I family	PR proteins
SECCE2Rv1G0142260.1	-9.29	1.19	0	CsAtPR5	CsAtPR5, putative, expressed	Skp1 domain-containing protein	NA	PR proteins
SECCE2Rv1G0142220.1	-11.24	3.33	0	CsAtPR5	CsAtPR5, putative, expressed	Skp1 domain-containing protein	NA	PR proteins
SECCE4Rv1G0219300.1	2.19	1.42	6.79	Accelerated cell death 11 family protein	ACD11 homolog protein	GLTP domain-containing protein	Glycolipid transfer protein (GLTP)	Programmed cell death (PCD)-related
SECCE6Rv1G0386240.1	1.3	6.36	16.15	Autophagy-related protein 11	Autophagy-related protein 11	ATG11 domain-containing protein	Autophagy-related protein 11	Programmed cell death (PCD)-related
SECCE5Rv1G0374820.1	-4.62	8.63	0.38	Metacaspase-1	ICE-like protease p20 domain containing protein, expressed	zf-LSD1 domain-containing protein	Caspase domain	Programmed cell death (PCD)-related
SECCE5Rv1G0374890.1	-5.17	11.41	0.37	Metacaspase-1	ICE-like protease p20 domain containing protein, expressed	zf-LSD1 domain-containing protein	Caspase domain	Programmed cell death (PCD)-related
SECCE2Rv1G0113200.1	4.54	0.03	0.71	Disease resistance protein (NBS-LRR class) family	Disease resistance protein RPS2	NB-ARC domain-containing protein	NB-ARC domain	R-like proteins
SECCE2Rv1G0073210.1	2.69	3.34	22.18	Disease resistance protein (TIR-NBS-LRR class) family	NA	NA	NA	R-like proteins
SECCE7Rv1G0515730.1	2.35	0.86	4.4	Kinase-like protein	Serine/threonine-protein kinase RIPK	Protein kinase domain-containing protein	Protein kinase domain	R-like proteins
SECCE5Rv1G0327360.1	2.33	0.5	2.62	Kinase-like protein	Serine/threonine-protein kinase RIPK	Protein kinase domain-containing protein	Protein tyrosine kinase	R-like proteins
SECCE4Rv1G0259850.1	2.17	0.35	1.65	Disease resistance protein (NBS-LRR class) family	Leucine Rich Repeat family protein, expressed	NB-ARC domain-containing protein	Leucine Rich Repeat	R-like proteins
SECCE6Rv1G0453660.1	1.97	0.46	1.88	disease resistance family protein / LRR family protein	NB-ARC domain containing protein, expressed	NB-ARC domain-containing protein	NB-ARC domain	R-like proteins
SECCE1Rv1G0046140.1	1.86	0.47	1.74	NB-ARC domain-containing disease resistance protein	NB-ARC domain containing protein	Rx_N domain-containing protein	NA	R-like proteins
SECCE7Rv1G0457000.1	1.82	0.24	0.86	TIR-NBS-LRR class disease resistance protein	ADP-ribosyl cyclase/cyclic ADP-ribose hydrolase	NB-ARC domain-containing protein	NA	R-like proteins
SECCE7Rv1G0526330.1	1.65	0.23	0.76	Disease resistance protein (NBS-LRR class) family	NB-ARC domain containing protein, expressed	NB-ARC domain-containing protein	ADP binding	R-like proteins
SECCE6Rv1G0413150.1	1.56	3.17	9.54	Kinase family protein	Serine/threonine-protein kinase RIPK	Protein kinase domain-containing protein	Protein kinase domain	R-like proteins
SECCE6Rv1G0443020.1	1.55	0.32	0.99	disease resistance protein (TIR-NBS-LRR class) family	Disease resistance protein RPS2	NB-ARC domain-containing protein	NA	R-like proteins
SECCE5Rv1G0367230.1	1.43	5.56	15.59	MLO-like protein	MLO-like protein	MLO-like protein	May be involved in modulation of pathogen defense and leaf cell death	R-like proteins
SECCE4Rv1G0243100.1	1.3	10.08	25.31	RPM1-interacting protein 4	RPM1-interacting protein 4	AvrRpt-cleavage domain-containing protein	Cleavage site for pathogenic type III effector avirulence factor Avr	R-like proteins
SECCE4Rv1G0293000.1	-2.13	0.44	0.1	NBS-LRR resistance-like protein	Disease resistance protein RPS2	NB-ARC domain-containing protein	NA	R-like proteins
SECCE5Rv1G0342520.1	-2.67	1.46	0.24	NBS-LRR-like resistance protein	Disease resistance protein RGA4	NB-ARC domain-containing protein	Disease resistance protein RPP13	R-like proteins
SECCE7Rv1G0522220.1	-2.84	19.37	2.66	Disease resistance protein	Disease resistance protein PIK6-NP	NB-ARC domain-containing protein	NB-ARC domain	R-like proteins
SECCE2Rv1G0129720.1	-3.25	3.06	0.31	Disease resistance protein (TIR-NBS-LRR class) family	NB-ARC domain containing protein, expressed	AAA domain-containing protein	disease resistance protein	R-like proteins
SECCE4Rv1G0279990.1	-7.03	1.83	0.01	NBS-LRR-like resistance protein	Disease resistance protein RGA4	NB-ARC domain-containing protein	Disease resistance protein RPP13	R-like proteins
SECCE3Rv1G0212520.1	-7.21	1.79	0.01	Disease resistance protein (TIR-NBS-LRR class) family	NB-ARC domain containing protein	NB-ARC domain-containing protein	disease resistance protein	R-like proteins
SECCE7Rv1G0493060.1	3.99	4.85	81.15	L-gulonolactone oxidase	L-gulonolactone oxidase	L-gulonolactone oxidase	D-arabinono-1,4-lactone oxidase	ROS metabolism-related
SECCE3Rv1G0191290.1	3.25	9.06	83.3	Peroxidase	Peroxidase (Fragment)	Peroxidase	Belongs to the peroxidase family. Classical plant (class III) peroxidase subfamily	ROS metabolism-related
SECCE3Rv1G0191300.1	2.93	3.85	28.77	Peroxidase	Peroxidase (Fragment)	Peroxidase	Belongs to the peroxidase family. Classical plant (class III) peroxidase subfamily	ROS metabolism-related
SECCE5Rv1G0354500.1	2.64	1.52	9.72	Peroxidase	Peroxidase	Peroxidase	Removal of H(2)O(2), oxidation of toxic reductants, biosynthesis and degradation of lignin, suberization, auxin catabolism, response to environmental stresses such as wounding, pathogen attack and oxidative stress	ROS metabolism-related
SECCE3Rv1G0193060.1	1.7	3.27	10.93	Peroxidase	Peroxidase	Peroxidase	Removal of H(2)O(2), oxidation of toxic reductants, biosynthesis and degradation of lignin, suberization, auxin catabolism, response to environmental stresses such as wounding, pathogen attack and oxidative stress	ROS metabolism-related
SECCE3Rv1G0206530.1	1.23	35.19	84.5	Thioredoxin	Thioredoxin F, chloroplastic	Thioredoxin domain-containing protein	Thioredoxin-like domain	ROS metabolism-related
SECCE7Rv1G0484880.1	1.1	60.96	136.02	Monodehydroascorbate reductase	Monodehydroascorbate reductase 4, cytosolic	Pyr_redox_2 domain-containing protein	Pyridine nucleotide-disulphide oxidoreductase	ROS metabolism-related
SECCE5Rv1G0332310.1	-1.63	7.14	2.44	Peroxidase	Peroxidase	Peroxidase	Belongs to the peroxidase family. Classical plant (class III) peroxidase subfamily	ROS metabolism-related
SECCE5Rv1G0343870.1	-1.84	64.92	18.97	Thioredoxin superfamily protein	NA	Thioredoxin-like_fold domain-containing protein	tRNA 5'-leader removal	ROS metabolism-related

## Sheet: Signaling-related
Rye transcript ID	Expression in the infected plants compared to control (log2FC)	Control mean TPM	Infection mean TPM	Description	Uniprot annotation (BLAST against arabidopsis and rice)	Uniprot annotation (BLAST against barley and wheat)	eggNOG description	2nd level category	3d level category	4th level category
SECCE4Rv1G0259660.1	3.75	0.25	3.8	Ef-hand calcium binding protein, putative	Calcium-binding protein CBP	Calmodulin-like 20	EF-hand domain	Calcium signaling-related
SECCE5Rv1G0328480.1	2.5	0.26	1.55	Glutamate receptor	Glutamate receptor	Glutamate receptor	Glutamate-gated receptor that probably acts as non- selective cation channel	Calcium signaling-related
SECCE5Rv1G0352070.1	2.44	1.85	10.21	Calmodulin	Calmodulin-like protein 4	Calmodulin	EF-hand domain	Calcium signaling-related
SECCE5Rv1G0328470.1	2.25	0.53	2.62	Glutamate receptor	Glutamate receptor	Glutamate receptor	Glutamate-gated receptor that probably acts as non- selective cation channel	Calcium signaling-related
SECCE7Rv1G0481110.1	1.81	1.21	4.38	calmodulin 1	Protein SHORT ROOT IN SALT MEDIUM 1	EF-hand domain-containing protein	DBC1	Calcium signaling-related
SECCEUnv1G0536530.1	1.52	1.72	5.06	C2 domain-containing protein	GTPase activating protein 1	C2 domain-containing protein	C2 domain	Calcium signaling-related
SECCE2Rv1G0108960.1	-1.23	36.03	15.84	Calcium-binding protein	Probable calcium-binding protein CML22	Calmodulin	EF-hand domain	Calcium signaling-related
SECCE4Rv1G0284810.1	-1.57	353.82	121.91	Calcium-binding family protein	Calcium-binding protein KIC	EF-hand domain-containing protein	EF-hand domain pair	Calcium signaling-related
SECCEUnv1G0528250.1	-1.68	216.35	68.94	Calcium-binding family protein	Calcium-binding protein KIC	EF-hand domain-containing protein	EF-hand domain pair	Calcium signaling-related
SECCE7Rv1G0461840.1	-3.58	20.64	1.85	Calreticulin	Calreticulin	Calreticulin	Calreticulin family	Calcium signaling-related
SECCE7Rv1G0526300.1	6.4	0.39	37.46	Phosphatidylinositol-4-phosphate 5-kinase family protein	Phosphatidylinositol 4-phosphate 5-kinase	1-phosphatidylinositol-4-phosphate 5-kinase	Translation initiation factor IF-2, N-terminal region	Inositol signaling-related
SECCE7Rv1G0526290.1	6.04	0.23	16.48	Phosphatidylinositol-4-phosphate 5-kinase, putative	Phosphatidylinositol 4-phosphate 5-kinase	Phosphatidylinositol 4-phosphate 5-kinase	Translation initiation factor IF-2, N-terminal region	Inositol signaling-related
SECCE4Rv1G0222660.1	4.36	1.31	27.12	Type I inositol-1,4,5-trisphosphate 5-phosphatase	Type IV inositol polyphosphate 5-phosphatase 11	IPPc domain-containing protein	phosphatidylinositol dephosphorylation	Inositol signaling-related
SECCE7Rv1G0500690.1	2.19	9.54	45.66	Inositol oxygenase	Probable inositol oxygenase	Inositol oxygenase	Myo-inositol oxygenase	Inositol signaling-related
SECCE5Rv1G0326360.1	1.95	2.02	7.95	Type I inositol-1,4,5-trisphosphate 5-phosphatase	Type IV inositol polyphosphate 5-phosphatase 9	IPPc domain-containing protein	phosphatidylinositol dephosphorylation	Inositol signaling-related
SECCE4Rv1G0249470.1	1.35	6.71	17.71	1-phosphatidylinositol-3-phosphate 5-kinase	1-phosphatidylinositol-3-phosphate 5-kinase FAB1A	1-phosphatidylinositol-3-phosphate 5-kinase	Translation initiation factor IF-2, N-terminal region	Inositol signaling-related
SECCE7Rv1G0464430.1	1.2	6.94	16.27	Phosphoinositide phosphatase family protein	Phosphoinositide phosphatase SAC2	SAC domain-containing protein	SacI homology domain	Inositol signaling-related
SECCEUnv1G0547930.1	-1.51	251.84	91.04	Ran-binding protein 1	Ran-binding protein 1 homolog c	Ran-binding protein	RanBP1 domain	Inositol signaling-related
SECCE3Rv1G0185330.1	3.46	0.31	3.52	Protein kinase-like	Mitogen-activated protein kinase kinase kinase 16	Protein kinase domain-containing protein	belongs to the protein kinase superfamily	MAP-like kinases
SECCE3Rv1G0185340.1	3.22	0.38	3.76	Protein kinase-like	Mitogen-activated protein kinase kinase kinase 16	Protein kinase domain-containing protein	belongs to the protein kinase superfamily	MAP-like kinases
SECCE4Rv1G0218820.1	1.81	4.24	15.55	Mitogen-activated protein kinase kinase kinase 1	NA	NA	NA	MAP-like kinases
SECCE5Rv1G0344410.1	1.34	21.09	55.05	Protein kinase, putative	Serine/threonine-protein kinase STY17	Protein kinase domain-containing protein	Protein kinase domain	MAP-like kinases
SECCEUnv1G0542760.1	1.34	4.2	11.19	Protein kinase, putative	Serine/threonine-protein kinase STY46	ACT domain-containing protein	Protein tyrosine kinase	MAP-like kinases
SECCE3Rv1G0181670.1	4.73	0.31	8.43	SNF1-related protein kinase regulatory subunit gamma 1	SNF1-related protein kinase regulatory subunit gamma-1	NA	Domain in cystathionine beta-synthase and other proteins.	Other kinases
SECCE1Rv1G0032510.1	2.89	3.64	27.99	Kinase family protein	Serine/threonine-protein kinase SAPK3	Protein kinase domain-containing protein	Belongs to the protein kinase superfamily	Other kinases
SECCE2Rv1G0085700.1	2.88	3.73	29.14	Kinase family protein	Probable serine/threonine-protein kinase WNK5	Protein kinase domain-containing protein	Protein kinase domain	Other kinases
SECCE2Rv1G0114270.1	2.47	0.3	1.7	Kinase family protein	Probable serine/threonine-protein kinase PBL19	Protein kinase domain-containing protein	belongs to the protein kinase superfamily	Other kinases
SECCE6Rv1G0422390.1	2.17	1.28	5.91	Protein kinase family protein	AT3g24190/MUJ8_17	Protein kinase domain-containing protein	ABC1 family	Other kinases
SECCE3Rv1G0182880.1	2.15	6.15	27.5	Kinase family protein	Probable plastid-lipid-associated protein 14, chloroplastic	Protein kinase domain-containing protein	plastid-lipid-associated protein 14, chloroplastic	Other kinases
SECCE5Rv1G0321950.1	1.41	4.86	13.38	Protein kinase family protein	Protein ACTIVITY OF BC1 COMPLEX KINASE 7, chloroplastic	ABC1 domain-containing protein	ABC1 family	Other kinases
SECCE6Rv1G0392990.1	1.24	1.97	4.83	Kinase-like protein	Protein-serine/threonine phosphatase	Protein-serine/threonine phosphatase	Sigma factor PP2C-like phosphatases	Other kinases
SECCE2Rv1G0119900.1	1.19	6.85	16.15	Kinase family protein	Dual specificity protein kinase YAK1 homolog	Protein kinase domain-containing protein	Protein kinase domain	Other kinases
SECCE5Rv1G0303010.1	-1.47	30.3	11.33	Protein kinase superfamily protein	NA	NA	NA	Other kinases
SECCE4Rv1G0280010.1	-2.74	2.25	0.35	Protein kinase family protein	NB-ARC domain containing protein, expressed	TyrKc domain-containing protein	NB-ARC domain	Other kinases
SECCE3Rv1G0149740.1	3.07	0.29	2.46	RanBP2-like and GRIP domain-containing protein 3	NA	NA	NA	Other signaling systems
SECCE1Rv1G0040470.1	2.27	21.09	104.37	Guanylyl cyclase	Guanylyl cyclase 1	NA	Guanylylate cyclase	Other signaling systems
SECCE5Rv1G0348630.1	1.76	4.1	14.29	Calcineurin-like metallo-phosphoesterase superfamily	Calcineurin-like metallo-phosphoesterase superfamily protein	Metallophos domain-containing protein	Calcineurin-like phosphoesterase	Other signaling systems
SECCE1Rv1G0035180.1	1.7	0.98	3.36	Arf GTPase activating protein	Probable ADP-ribosylation factor GTPase-activating protein AGD11	C2 domain-containing protein	Putative GTP-ase activating proteins for the small GTPase, ARF	Other signaling systems
SECCE7Rv1G0502900.1	-2.01	8.08	2.11	Ras-related protein Rab-25	Ras-related protein RABA3	Ras-related protein, expressed	Ras family	Other signaling systems
SECCE4Rv1G0250060.1	2.87	0.52	3.94	MACPF domain-containing protein	MACPF domain-containing protein NSL1	MACPF domain-containing protein	MAC/Perforin domain	PCD negative regulator
SECCE6Rv1G0391890.1	1.2	4.77	11.22	MACPF domain-containing protein	MACPF domain-containing protein NSL1	MACPF domain-containing protein	MAC/Perforin domain	PCD negative regulator
SECCE7Rv1G0527010.1	5.25	0.63	24.69	Protein phosphatase 2c, putative	Probable protein phosphatase 2C 37	Protein-serine/threonine phosphatase	Protein phosphatase 2C	Phosphatases
SECCE3Rv1G0184380.1	4.36	4.73	98.02	Protein phosphatase 2C	Protein phosphatase 2C 50	Protein-serine/threonine phosphatase	Protein phosphatase 2C	Phosphatases
SECCE7Rv1G0477360.1	4.04	4.04	67.22	Protein phosphatase 2C	Probable protein phosphatase 2C 30	Protein-serine/threonine phosphatase	Protein phosphatase 2C	Phosphatases
SECCE5Rv1G0323840.1	3.94	1.15	18.06	Protein phosphatase 2C	Probable protein phosphatase 2C 68	Protein-serine/threonine phosphatase	Protein phosphatase 2C	Phosphatases
SECCE4Rv1G0295640.1	10.93	0.02	66.05	18,9 kDa ABA-induced protein	NA	NA	NA	Phytohormone-related	ABA-related	Response to ABA
SECCE7Rv1G0480690.1	-2.1	11.08	2.67	Abscisic acid receptor	Abscisic acid receptor PYL5	Abscisic acid receptor 7	Polyketide cyclase / dehydrase and lipid transport	Phytohormone-related	ABA-related	ABA signaling
SECCE6Rv1G0408180.1	2.04	6.44	26.88	Protein EXORDIUM-like 1	Protein EXORDIUM	NA	Phosphate-induced protein 1 conserved region	Phytohormone-related	Brassinosteroid-related	Brassinosteroid signaling
SECCE4Rv1G0253010.1	-2.03	489.38	122.98	Protein EXORDIUM-like 1	Protein PHOSPHATE-INDUCED 1 homolog	NA	Phosphate-induced protein 1 conserved region	Phytohormone-related	Brassinosteroid-related	Brassinosteroid signaling
SECCE3Rv1G0161590.1	4.25	0.09	1.74	Cytokinin oxidase/dehydrogenase	Cytokinin dehydrogenase 1	Cytokinin dehydrogenase	cytokinin dehydrogenase activity	Phytohormone-related	Cytokinin-related	Cytokinin degradation/inactivation
SECCE7Rv1G0455130.1	2.46	8.75	48.66	Cytokinin riboside 5'-monophosphate phosphoribohydrolase	Probable cytokinin riboside 5'-monophosphate phosphoribohydrolase LOGL5	Cytokinin riboside 5'-monophosphate phosphoribohydrolase	Cytokinin-activating enzyme working in the direct activation pathway. Phosphoribohydrolase that converts inactive cytokinin nucleotides to the biologically active free-base forms	Phytohormone-related	Cytokinin-related	Cytokinin synthesis/activation
SECCE3Rv1G0202840.1	5.78	0.03	1.67	Protein ETHYLENE INSENSITIVE 3	Putative ETHYLENE INSENSITIVE 3-like 4 protein	NA	Ethylene insensitive 3	Phytohormone-related	Ethylene-related	Ethylene signaling
SECCE2Rv1G0115020.1	2.24	0.64	3.14	1-aminocyclopropane-1-carboxylate synthase	1-aminocyclopropane-1-carboxylate synthase 6	Aminotran_1_2 domain-containing protein	Aminotransferase class I and II	Phytohormone-related	Ethylene-related	Ethylene synthesis
SECCE7Rv1G0508560.1	1.87	1.15	4.44	1-aminocyclopropane-1-carboxylate synthase-like protein 1	NA	NA	NA	Phytohormone-related	Ethylene-related	Ethylene synthesis
SECCE4Rv1G0250200.1	3.7	3.35	44.21	gibberellic acid methyltransferase 2	Gibberellic acid methyltransferase 2	NA	NA	Phytohormone-related	Gibberellin-related	Gibberellin degradation/inactivation
SECCE1Rv1G0047850.1	3.57	0.31	3.79	Gibberellin 2-oxidase	Gibberellin 2-beta-dioxygenase 3	GA2ox-D4_5BL protein	Belongs to the iron ascorbate-dependent oxidoreductase family	Phytohormone-related	Gibberellin-related	Gibberellin degradation/inactivation
SECCE2Rv1G0078950.1	2.89	0.34	2.6	Gibberellin receptor GID1A	Probable carboxylesterase 18	Abhydrolase_3 domain-containing protein	Carboxylesterase family	Phytohormone-related	Gibberellin-related	Gibberellin signaling
SECCE2Rv1G0078980.1	1.89	6.08	23.51	Gibberellin receptor GID1a	Probable carboxylesterase 18	Abhydrolase_3 domain-containing protein	alpha/beta hydrolase fold	Phytohormone-related	Gibberellin-related	Gibberellin signaling
SECCE4Rv1G0223850.1	1.25	46.01	112.37	Gibberellin-regulated protein 1	Gibberellin regulated protein	Gibberellin stimulated transcript (Fragment)	Gibberellin regulated protein	Phytohormone-related	Gibberellin-related	Response to gibberellin
SECCE5Rv1G0334540.1	3.29	0.24	2.46	Auxin efflux carrier family protein, putative	Protein PIN-LIKES 1	NA	Membrane transport protein	Phytohormone-related	IAA-related	IAA transport
SECCE3Rv1G0190790.1	3.17	1.6	15.41	Indole-3-acetic acid-amido synthetase GH3.3, putative	Probable indole-3-acetic acid-amido synthetase GH3.2	NA	GH3 auxin-responsive promoter	Phytohormone-related	IAA-related	IAA degradation/inactivation
SECCE5Rv1G0327890.1	2.49	4.23	25.15	SAUR-like auxin-responsive protein family	Auxin-responsive protein-like protein	NA	Auxin responsive protein	Phytohormone-related	IAA-related	IAA response
SECCE5Rv1G0350650.1	2.23	4.72	23.25	Auxin Efflux Carrier family protein	Protein PIN-LIKES 7	NA	Membrane transport protein	Phytohormone-related	IAA-related	IAA transport
SECCE3Rv1G0143640.1	-2.1	261.18	62.26	WAT1-related protein	WAT1-related protein	WAT1-related protein	EamA-like transporter family	Phytohormone-related	IAA-related	IAA transport
SECCE4Rv1G0244470.1	4.37	0.18	3.75	Lipoxygenase	Probable lipoxygenase 8, chloroplastic	Lipoxygenase	Plant lipoxygenase may be involved in a number of diverse aspects of plant physiology including growth and development, pest resistance, and senescence or responses to wounding	Phytohormone-related	JA/oxylipin-related	Lipoxygenase pathway
SECCE5Rv1G0371440.1	3.16	0.27	2.59	12-oxophytodienoate reductase-like protein	12-oxophytodienoate reductase 1	Oxidored_FMN domain-containing protein	NADH:flavin oxidoreductase / NADH oxidase family	Phytohormone-related	JA/oxylipin-related	Lipoxygenase pathway
SECCE4Rv1G0284530.1	3.15	17.19	156.03	Alpha-dioxygenase 2	Alpha-dioxygenase, putative, expressed	NA	Animal haem peroxidase	Phytohormone-related	JA/oxylipin-related	Dioxygenase pathway
SECCE6Rv1G0411220.1	3.04	2.63	23.42	12-oxophytodienoate reductase-like protein	Putative 12-oxophytodienoate reductase 11	Oxidored_FMN domain-containing protein	NADH:flavin oxidoreductase / NADH oxidase family	Phytohormone-related	JA/oxylipin-related	Lipoxygenase pathway
SECCE4Rv1G0253530.1	1.91	0.49	1.91	12-oxophytodienoate reductase-like protein	12-oxophytodienoate reductase 1	Oxidored_FMN domain-containing protein	12-oxophytodienoate reductase	Phytohormone-related	JA/oxylipin-related	Lipoxygenase pathway
SECCE7Rv1G0464250.1	1.59	7.41	23	Jasmonate ZIM domain protein	Protein TIFY 11b	Tify domain-containing protein	tify domain	Phytohormone-related	JA/oxylipin-related	JA signaling
SECCE5Rv1G0324680.1	1.57	2.29	7	Isochorismate synthase	Isochorismate synthase 2, chloroplastic	Isochorismate synthase	chorismate binding enzyme	Phytohormone-related	SA-related	SA synthesis
SECCE1Rv1G0028880.1	2.76	2.15	15.25	Peptidoglycan-binding LysM domain-containing protein	Embryo sac 1	LysM domain-containing protein	LysM domain	Receptor-like kinases	Chitin receptors
SECCE6Rv1G0388480.1	1.16	4.37	10.08	Receptor-like protein kinase	Protein LYK5	Protein kinase domain-containing protein	LysM domain	Receptor-like kinases	Chitin receptors
SECCE2Rv1G0089280.1	3.2	0.5	4.73	Receptor-like kinase	Cysteine-rich receptor-like protein kinase 28	Protein kinase domain-containing protein	Protein kinase domain	Receptor-like kinases	CRR-like kinases
SECCE3Rv1G0146170.1	3.03	0.17	1.4	Receptor-like protein kinase	Cysteine-rich receptor-like protein kinase 2	Protein kinase domain-containing protein	belongs to the protein kinase superfamily	Receptor-like kinases	CRR-like kinases
SECCE2Rv1G0089270.1	2.97	0.76	6.08	receptor kinase 1	Cysteine-rich receptor-like protein kinase 6	Receptor-like protein kinase, putative,expressed	Protein kinase domain	Receptor-like kinases	CRR-like kinases
SECCE7Rv1G0508800.1	1.86	4.39	16.63	Receptor protein kinase-like	Putative cysteine-rich receptor-like protein kinase 20	Protein kinase domain-containing protein	Cysteine-rich receptor-like protein kinase	Receptor-like kinases	CRR-like kinases
SECCE2Rv1G0089300.1	1.43	7.76	21.57	Receptor kinase 2	Cysteine-rich receptor-like protein kinase 6	Receptor-like protein kinase, putative,expressed	Cysteine-rich receptor-like protein kinase	Receptor-like kinases	CRR-like kinases
SECCE7Rv1G0458930.1	7.1	0.02	2.84	Leucine-rich repeat receptor-like protein kinase	Phytosulfokine receptor 2	LRRNT_2 domain-containing protein	Phytosulfokine receptor 2	Receptor-like kinases	LRR-like kinases
SECCE4Rv1G0275980.1	4.07	0.27	4.74	Leucine-rich receptor-like protein kinase family protein	Leucine Rich Repeat family protein, expressed	Protein kinase domain-containing protein	LRR receptor-like serine threonine-protein kinase	Receptor-like kinases	LRR-like kinases
SECCE7Rv1G0499680.1	4.04	0.04	0.65	Receptor-kinase, putative	Leucine Rich Repeat family protein	Protein kinase domain-containing protein	Belongs to the protein kinase superfamily. Ser Thr protein kinase family	Receptor-like kinases	LRR-like kinases
SECCE7Rv1G0515910.1	3.06	0.21	1.83	Receptor-kinase, putative	Leucine Rich Repeat family protein, expressed	Protein kinase domain-containing protein	NA	Receptor-like kinases	LRR-like kinases
SECCE3Rv1G0149150.1	2.93	0.1	0.89	Leucine-rich repeat receptor-like protein kinase family protein	Leucine Rich Repeat family protein	LRRNT_2 domain-containing protein	Leucine Rich Repeat	Receptor-like kinases	LRR-like kinases
SECCE6Rv1G0419780.1	2.92	0.55	4.16	Receptor-kinase, putative	Leucine Rich Repeat family protein	Protein kinase domain-containing protein	Belongs to the protein kinase superfamily. Ser Thr protein kinase family	Receptor-like kinases	LRR-like kinases
SECCEUnv1G0535240.1	2.65	0.48	3.09	protein kinase family protein	Leucine Rich Repeat family protein	Protein kinase domain-containing protein	Belongs to the protein kinase superfamily. Ser Thr protein kinase family	Receptor-like kinases	LRR-like kinases
SECCE4Rv1G0277950.1	2.59	0.15	0.92	Receptor-kinase, putative	Leucine Rich Repeat family protein	Protein kinase domain-containing protein	Belongs to the protein kinase superfamily. Ser Thr protein kinase family	Receptor-like kinases	LRR-like kinases
SECCE1Rv1G0048800.1	2.48	3.84	22.41	Receptor-like protein kinase	Kinase family with leucine-rich repeat domain-containing protein	Protein kinase domain-containing protein	Belongs to the protein kinase superfamily. Ser Thr protein kinase family	Receptor-like kinases	LRR-like kinases
SECCE3Rv1G0187650.1	2.15	0.32	1.49	Receptor-like protein kinase	Kinase family with leucine-rich repeat domain-containing protein	Protein kinase domain-containing protein	Belongs to the protein kinase superfamily. Ser Thr protein kinase family	Receptor-like kinases	LRR-like kinases
SECCE7Rv1G0515830.1	1.97	0.79	3.23	Receptor protein kinase	Leucine Rich Repeat family protein, expressed	Protein kinase domain-containing protein	Belongs to the protein kinase superfamily. Ser Thr protein kinase family	Receptor-like kinases	LRR-like kinases
SECCE2Rv1G0130680.1	1.7	1.01	3.33	Leucine-rich repeat receptor-like protein kinase family protein	Receptor like protein 21	LRRNT_2 domain-containing protein	Leucine Rich Repeat	Receptor-like kinases	LRR-like kinases
SECCE6Rv1G0383320.1	-1.88	3.15	0.9	Leucine-rich repeat receptor-like protein kinase family protein	Receptor-like protein 2	LRRNT_2 domain-containing protein	Leucine rich repeat N-terminal domain	Receptor-like kinases	LRR-like kinases
SECCE7Rv1G0473140.1	-1.91	62.6	16.68	Receptor-like kinase	Leucine Rich Repeat family protein, expressed	Protein kinase domain-containing protein	Protein kinase domain	Receptor-like kinases	LRR-like kinases
SECCE3Rv1G0201730.1	-2.29	0.6	0.13	Leucine-rich repeat receptor-like protein kinase	Leucine Rich Repeat family protein, expressed	LRRNT_2 domain-containing protein	Belongs to the protein kinase superfamily. Ser Thr protein kinase family	Receptor-like kinases	LRR-like kinases
SECCE3Rv1G0157050.1	4.58	0.06	1.65	Lectin receptor kinase	Probable inactive L-type lectin-domain containing receptor kinase III.1	Lectin_legB domain-containing protein	protein kinase activity	Receptor-like kinases	L-type lectin RLK
SECCE1Rv1G0007280.1	3.45	0.06	0.69	Lectin receptor kinase	L-type lectin-domain containing receptor kinase SIT2	Protein kinase domain-containing protein	Legume lectin domain	Receptor-like kinases	L-type lectin RLK
SECCE3Rv1G0160440.1	2.39	0.82	4.31	Lectin receptor kinase	L-type lectin-domain containing receptor kinase SIT2	Protein kinase domain-containing protein	Legume lectin domain	Receptor-like kinases	L-type lectin RLK
SECCE5Rv1G0367830.1	1.82	2.37	8.45	Kinase, putative	L-type lectin-domain containing receptor kinase IX.1	Chitinase	Lectin-domain containing receptor kinase	Receptor-like kinases	L-type lectin RLK
SECCE2Rv1G0087490.1	-2.53	0.64	0.11	Receptor kinase	Leucine-rich repeat protein kinase family protein	Protein kinase domain-containing protein	Protein kinase domain	Receptor-like kinases	L-type lectin RLK
SECCE3Rv1G0151410.1	4.15	0.12	2.25	Receptor-like kinase	LEAF RUST 10 DISEASE-RESISTANCE LOCUS RECEPTOR-LIKE PROTEIN KINASE-like 2.1	Protein kinase domain-containing protein	Protein kinase domain	Receptor-like kinases	Other kinases
SECCE3Rv1G0166160.1	3.92	0.62	9.8	Non-specific serine/threonine protein kinase	Putative CBL-interacting protein kinase 13	Non-specific serine/threonine protein kinase	CBL-interacting protein kinase	Receptor-like kinases	Other kinases
SECCE3Rv1G0183810.1	3.64	0.21	2.75	Serine/threonine-protein kinase	Receptor-like serine/threonine-protein kinase	Receptor-like serine/threonine-protein kinase	Serine threonine-protein kinase	Receptor-like kinases	Other kinases
SECCE6Rv1G0422440.1	3.56	0.68	7.97	Serine/threonine-protein kinase	Non-specific serine/threonine protein kinase (Fragment)	Non-specific serine/threonine protein kinase	Protein kinase domain	Receptor-like kinases	Other kinases
SECCE2Rv1G0089380.1	3.54	0.14	1.77	Protein kinase	Receptor-like serine/threonine-protein kinase	Protein kinase domain-containing protein	Salt stress response/antifungal	Receptor-like kinases	Other kinases
SECCE1Rv1G0037620.1	3.24	0.2	1.95	Serine/threonine-protein kinase	Receptor-like serine/threonine-protein kinase	Receptor-like serine/threonine-protein kinase	PAN-like domain	Receptor-like kinases	Other kinases
SECCE4Rv1G0230830.1	3.2	0.52	4.85	Serine/threonine-protein kinase	Non-specific serine/threonine protein kinase (Fragment)	Receptor-like serine/threonine-protein kinase	Serine threonine-protein kinase	Receptor-like kinases	Other kinases
SECCE1Rv1G0005260.1	2.79	1.5	10.96	Receptor-like kinase	NA	Protein kinase domain-containing protein	Protein kinase domain	Receptor-like kinases	Other kinases
SECCE4Rv1G0230810.1	2.78	0.36	2.55	Serine/threonine-protein kinase	Non-specific serine/threonine protein kinase (Fragment)	Receptor-like serine/threonine-protein kinase	Serine threonine-protein kinase	Receptor-like kinases	Other kinases
SECCE1Rv1G0006260.1	2.7	1.32	8.63	receptor kinase 1	Myosin-11	Protein kinase domain-containing protein	Belongs to the TRAFAC class myosin-kinesin ATPase superfamily. Myosin family	Receptor-like kinases	Other kinases
SECCE2Rv1G0073200.1	2.62	1.52	9.69	Non-specific serine/threonine protein kinase	CBL-interacting protein kinase 29	Non-specific serine/threonine protein kinase	Non-specific serine threonine protein kinase	Receptor-like kinases	Other kinases
SECCE6Rv1G0453690.1	2.55	0.06	0.39	Receptor-like protein kinase	NB-ARC domain containing protein, expressed	NB-ARC domain-containing protein	NB-ARC domain	Receptor-like kinases	Other kinases
SECCE3Rv1G0198660.1	2.54	0.16	0.96	Receptor protein kinase, putative,expressed	Calmodulin-binding receptor-like cytoplasmic kinase 1	Protein kinase domain-containing protein	Belongs to the protein kinase superfamily	Receptor-like kinases	Other kinases
SECCE2Rv1G0088700.1	2.46	0.15	0.83	Serine/threonine-protein kinase	Receptor-like serine/threonine-protein kinase	Receptor-like serine/threonine-protein kinase	Serine threonine-protein kinase	Receptor-like kinases	Other kinases
SECCE6Rv1G0382840.1	2.37	0.11	0.59	Receptor kinase	Tyrosine-sulfated glycopeptide receptor 1	Protein kinase domain-containing protein	Belongs to the protein kinase superfamily. Ser Thr protein kinase family	Receptor-like kinases	Other kinases
SECCE2Rv1G0102970.1	2.35	0.15	0.8	Serine/threonine-protein kinase	Receptor-like serine/threonine-protein kinase	Receptor-like serine/threonine-protein kinase	Serine threonine-protein kinase	Receptor-like kinases	Other kinases
SECCE6Rv1G0410150.1	2.34	0.48	2.47	Receptor-like kinase	Receptor-like serine/threonine-protein kinase	Protein kinase domain-containing protein	Belongs to the protein kinase superfamily	Receptor-like kinases	Other kinases
SECCE6Rv1G0382800.1	2.12	0.34	1.52	Receptor kinase	Tyrosine-sulfated glycopeptide receptor 1	Protein kinase domain-containing protein	Belongs to the protein kinase superfamily. Ser Thr protein kinase family	Receptor-like kinases	Other kinases
SECCE5Rv1G0319830.1	1.92	0.19	0.74	Receptor protein kinase, putative	MDIS1-interacting receptor like kinase 2	Protein kinase domain-containing protein	Protein kinase domain	Receptor-like kinases	Other kinases
SECCE2Rv1G0089320.1	1.86	2.31	8.48	Protein kinase	Receptor-like serine/threonine-protein kinase	Protein kinase domain-containing protein	Salt stress response/antifungal	Receptor-like kinases	Other kinases
SECCE5Rv1G0330810.1	1.81	0.18	0.65	Serine/threonine-protein kinase	Receptor-like serine/threonine-protein kinase	Receptor-like serine/threonine-protein kinase	D-mannose binding lectin	Receptor-like kinases	Other kinases
SECCE1Rv1G0012380.1	1.8	2.57	9.22	Non-specific serine/threonine protein kinase	CBL-interacting protein kinase 17	Non-specific serine/threonine protein kinase	Non-specific serine threonine protein kinase	Receptor-like kinases	Other kinases
SECCE2Rv1G0133180.1	1.48	2.43	7.12	Serine/threonine-protein kinase	Receptor-like serine/threonine-protein kinase	Receptor-like serine/threonine-protein kinase	Serine threonine-protein kinase	Receptor-like kinases	Other kinases
SECCE5Rv1G0365060.1	-2.2	1.22	0.27	receptor kinase 1	NB-ARC domain containing protein, expressed	NB-ARC domain-containing protein	NB-ARC domain	Receptor-like kinases	Other kinases
SECCE1Rv1G0022910.1	1.72	2.58	8.83	Protein kinase	Serine/threonine-protein kinase PCRK2	Protein kinase domain-containing protein	Protein kinase domain	Receptor-like kinases	PAMP receptors
SECCE4Rv1G0279050.1	2.17	0.92	4.28	Kinase, putative	Wall-associated receptor kinase 3	Protein kinase domain-containing protein	Epidermal growth factor-like domain.	Receptor-like kinases	Wall-associated-kinase-like
SECCE3Rv1G0151000.1	1.96	1.34	5.2	Protein kinase family protein	(Rice Genome Annotation Project) OsWAK10a - OsWAK receptor-like cytoplasmic kinase	Protein kinase domain-containing protein	Protein tyrosine kinase	Receptor-like kinases	Wall-associated-kinase-like
SECCE4Rv1G0267570.1	1.83	0.7	2.56	Protein kinase	Wall-associated receptor kinase 3	Protein kinase domain-containing protein	Wall-associated receptor kinase	Receptor-like kinases	Wall-associated-kinase-like
SECCE6Rv1G0420150.1	1.6	0.22	0.68	Protein kinase family protein	Wall-associated receptor kinase 2	Protein kinase domain-containing protein	Wall-associated receptor kinase	Receptor-like kinases	Wall-associated-kinase-like
SECCEUnv1G0531710.1	1.53	4.99	14.84	Protein kinase family protein	(Rice Genome Annotation Project) OsWAK10a - OsWAK receptor-like cytoplasmic kinase	Protein kinase domain-containing protein	Protein tyrosine kinase	Receptor-like kinases	Wall-associated-kinase-like
SECCE2Rv1G0127060.1	5.38	1.43	62.79	basic helix-loop-helix (bHLH) DNA-binding superfamily protein	NA	NA	NA	Transcription factors	bHLH
SECCE5Rv1G0351700.1	2.84	0.86	6.58	Basic helix-loop-helix (BHLH) family transcription factor	Transcription factor BHLH148	BHLH domain-containing protein	helix loop helix domain	Transcription factors	bHLH
SECCE5Rv1G0372720.1	2.39	0.37	1.95	basic helix-loop-helix (bHLH) DNA-binding superfamily protein	Transcription factor bHLH35	BHLH domain-containing protein	helix loop helix domain	Transcription factors	bHLH
SECCE2Rv1G0077270.1	2.33	0.58	2.97	basic helix-loop-helix (bHLH) DNA-binding superfamily protein	NA	NA	NA	Transcription factors	bHLH
SECCE5Rv1G0356640.1	1.62	2.9	9.08	Basic helix-loop-helix transcription factor	Transcription factor PHYTOCHROME INTERACTING FACTOR-LIKE 13	BHLH domain-containing protein	Helix-loop-helix DNA-binding domain	Transcription factors	bHLH
SECCE6Rv1G0415840.1	-1.73	50.98	15.61	BHLH transcription factor	Transcription factor IBH1-like 1	BHLH domain-containing protein	NA	Transcription factors	bHLH
SECCE5Rv1G0343880.1	-2.14	1.39	0.33	bZIP transcription factor (DUF630 and DUF632)	DUF630 family protein, putative (DUF630 and DUF632)	DUF632 domain-containing protein	Protein of unknown function (DUF632)	Transcription factors	bZIP
SECCEUnv1G0539280.1	-3.71	21.36	1.64	Transcription factor	Basic leucine zipper 19	BZIP domain-containing protein	Basic region leucine zipper	Transcription factors	bZIP
SECCEUnv1G0539290.1	-3.71	21.36	1.64	Transcription factor	Basic leucine zipper 19	BZIP domain-containing protein	Basic region leucine zipper	Transcription factors	bZIP
SECCE5Rv1G0340350.1	-1.99	4.85	1.3	CRT-binding factor	Dehydration-responsive element-binding protein 1B	CBFIVd-D22	DNA-binding domain in plant proteins such as APETALA2 and EREBPs	Transcription factors	DREB/CRTB
SECCE5Rv1G0340450.1	-2.24	7.67	1.72	C-repeat binding factor	Dehydration-responsive element-binding protein 1A	CBFIVd-D22	DNA-binding domain in plant proteins such as APETALA2 and EREBPs	Transcription factors	DREB/CRTB
SECCE5Rv1G0340490.1	-2.44	7.72	1.48	CRT-binding factor	Dehydration-responsive element-binding protein 1A	CBFIVb-21.1	DNA-binding transcription factor activity	Transcription factors	DREB/CRTB
SECCE5Rv1G0340480.1	-2.86	36.01	5.15	CRT-binding factor	Dehydration-responsive element-binding protein 1B	C-repeat binding factor 1	DNA-binding transcription factor activity	Transcription factors	DREB/CRTB
SECCE2Rv1G0101440.1	3.91	0.43	6.54	Ethylene-responsive transcription factor	Ethylene-responsive transcription factor ERF113	AP2/ERF domain-containing protein	DNA-binding domain in plant proteins such as APETALA2 and EREBPs	Transcription factors	ERF
SECCE4Rv1G0282390.1	2.22	1.18	5.91	Ethylene-responsive transcription factor	Ethylene-responsive transcription factor ERF071	AP2/ERF domain-containing protein	D-arabinono-1,4-lactone oxidase	Transcription factors	ERF
SECCE1Rv1G0047240.1	2.05	0.4	1.66	Ethylene-responsive transcription factor	AP2 domain containing protein, expressed	AP2/ERF domain-containing protein	DNA-binding domain in plant proteins such as APETALA2 and EREBPs	Transcription factors	ERF
SECCE4Rv1G0229950.1	-2.1	3.1	0.74	Ethylene-responsive transcription factor, putative	Ethylene-responsive transcription factor CRF4	AP2/ERF domain-containing protein	DNA-binding domain in plant proteins such as APETALA2 and EREBPs	Transcription factors	ERF
SECCE5Rv1G0331010.1	2.02	6.51	26.84	Heat shock transcription factor	Heat stress transcription factor B-1	HSF_DOMAIN domain-containing protein	HSF-type DNA-binding	Transcription factors	HSF
SECCE1Rv1G0050050.1	1.73	2.12	7.27	Heat shock transcription factor	Heat stress transcription factor A-4d	HSF_DOMAIN domain-containing protein	Heat stress transcription factor	Transcription factors	HSF
SECCE1Rv1G0053760.1	1.68	7.48	24.53	Heat shock transcription factor	Heat stress transcription factor A-2c	Heat shock transcription factor A6e	Heat stress transcription factor	Transcription factors	HSF
SECCE7Rv1G0468390.1	1.68	2.52	8.21	Heat shock transcription factor	Heat stress transcription factor A-2d	Heat shock factor HsfA2e	heat shock factor	Transcription factors	HSF
SECCE7Rv1G0483900.1	1.5	5.03	14.62	Heat shock transcription factor	Heat stress transcription factor B-2b	HSF_DOMAIN domain-containing protein	Heat stress transcription factor B-2b	Transcription factors	HSF
SECCE2Rv1G0115730.1	1.5	2.43	6.95	Heat stress transcription factor	Heat stress transcription factor B-2a	HSF_DOMAIN domain-containing protein	heat shock factor	Transcription factors	HSF
SECCE1Rv1G0058750.1	6.99	0.09	13.03	MYB transcription factor	Transcription factor MYB21	HTH myb-type domain-containing protein	Myb-like DNA-binding domain	Transcription factors	MYB
SECCE7Rv1G0490940.1	2.53	5.46	31.82	LHY	Protein LHY	HTH myb-type domain-containing protein	Protein LHY-like isoform X1	Transcription factors	MYB
SECCE6Rv1G0447180.1	2.48	3.28	18.61	MYB-related protein	Protein REVEILLE 2	HTH myb-type domain-containing protein	Myb-like DNA-binding domain	Transcription factors	MYB
SECCE3Rv1G0200060.1	2.46	1.25	7.07	MYB transcription factor	Duplicated homeodomain-like superfamily protein	HTH myb-type domain-containing protein	Myb-like DNA-binding domain	Transcription factors	MYB
SECCE6Rv1G0439600.1	2.05	3.52	14.71	MYB transcription factor	Myb-related protein MYBAS2	MYB-related protein	SANT SWI3, ADA2, N-CoR and TFIIIB'' DNA-binding domains	Transcription factors	MYB
SECCE6Rv1G0439650.1	2.04	4.88	20.33	MYB transcription factor	Myb-related protein MYBAS2	MYB-related protein	SANT SWI3, ADA2, N-CoR and TFIIIB'' DNA-binding domains	Transcription factors	MYB
SECCE7Rv1G0514920.1	1.91	1.06	4.12	Homeodomain-like superfamily protein	Myb family transcription factor MPH1	HTH myb-type domain-containing protein	Myb-like DNA-binding domain	Transcription factors	MYB
SECCE7Rv1G0477640.1	1.3	7.46	18.8	Telomere repeat-binding protein 5	Initiator-binding protein, putative, expressed	HTH myb-type domain-containing protein	SANT SWI3, ADA2, N-CoR and TFIIIB'' DNA-binding domains	Transcription factors	MYB
SECCE1Rv1G0033420.1	-1.5	2.34	0.87	MYB transcription factor	Transcription factor MYB73	R2R3-MYB transcription factor	NA	Transcription factors	MYB
SECCE6Rv1G0451850.1	-1.79	2.92	0.87	MYB transcription factor	Transcription factor MYB44	R2R3-MYB transcription factor	Myb-like DNA-binding domain	Transcription factors	MYB
SECCE4Rv1G0273590.1	5.71	2.67	143.86	NAC domain containing protein 50	NA	NA	NA	Transcription factors	NAC
SECCE5Rv1G0318640.1	4.21	0.27	5.15	NAC domain protein,	NAC domain-containing protein 77	NAC domain-containing protein	transcription, DNA-templated	Transcription factors	NAC
SECCE3Rv1G0156910.1	4.19	0.55	10.59	NAC domain protein	NAC domain transcription factor, putative, expressed	NAC transcription factor	No apical meristem (NAM) protein	Transcription factors	NAC
SECCE1Rv1G0038140.1	4.04	2.86	49.81	NAC domain-containing protein	NAC domain-containing protein 48	NAC domain-containing protein	No apical meristem (NAM) protein	Transcription factors	NAC
SECCE2Rv1G0103850.1	3.21	0.95	9.12	NAC domain-containing protein	NAC domain-containing protein 104	NAC domain-containing protein	No apical meristem (NAM) protein	Transcription factors	NAC
SECCE1Rv1G0039520.1	2.18	0.38	1.83	NAC-domain protein	NAC transcription factor 12	NAC domain-containing protein	No apical meristem (NAM) protein	Transcription factors	NAC
SECCE3Rv1G0204240.1	1.48	35.47	102.36	NAC domain-containing protein	NAC domain-containing protein 48	NAC transcription factor	No apical meristem (NAM) protein	Transcription factors	NAC
SECCE6Rv1G0430020.1	-2.13	12.8	3.02	NAC domain-containing protein	NAC transcription factor 69	NAC domain-containing protein	No apical meristem (NAM) protein	Transcription factors	NAC
SECCE6Rv1G0428400.1	-4.73	6.19	0.21	Nascent polypeptide-associated complex subunit alpha-like protein	NAC transcription factor	NAC-A/B domain-containing protein	NAC domain	Transcription factors	NAC
SECCE6Rv1G0400450.1	7.66	1.43	292.81	Homeobox protein, putative	Homeobox-leucine zipper protein HOX24	Homeobox domain-containing protein	Homeobox associated leucine zipper	Transcription factors	Other transcription factor-like
SECCE2Rv1G0114150.1	4.28	4.17	82.18	Homeobox protein, putative	Homeobox-leucine zipper protein HOX22	Homeobox domain-containing protein	Homeobox associated leucine zipper	Transcription factors	Other transcription factor-like
SECCE5Rv1G0322700.1	2.78	0.22	1.58	transcription factor-like protein	Transcription factor TGAL7	Glucose-6-phosphate 1-dehydrogenase	Seed dormancy control	Transcription factors	Other transcription factor-like
SECCE2Rv1G0115780.1	2.73	0.06	0.37	Homeobox-leucine zipper protein	Homeobox-leucine zipper protein ROC4	START domain-containing protein	lipid binding	Transcription factors	Other transcription factor-like
SECCE6Rv1G0388060.1	2.54	0.58	3.49	transcription factor-like protein	Transcription factor TGAL9	Transcription factor HBP-1b(c1) (Fragment)	Seed dormancy control	Transcription factors	Other transcription factor-like
SECCE5Rv1G0325750.1	2.44	7.36	41.07	Homeobox protein, putative	Homeobox-leucine zipper protein HOX25	Homeobox domain-containing protein	Homeobox associated leucine zipper	Transcription factors	Other transcription factor-like
SECCE7Rv1G0482100.1	1.71	12.09	40.63	transcription factor-like protein	Transcription factor TGA2.2	Glucose-6-phosphate 1-dehydrogenase	Seed dormancy control	Transcription factors	Other transcription factor-like
SECCE4Rv1G0247780.1	-1.2	25.15	11.34	CONSTANS-like zinc finger protein	CONSTANS-like protein Days to heading on chromosome 2	B box-type domain-containing protein	CCT motif	Transcription factors	Other transcription factor-like
SECCE4Rv1G0223960.1	-2.06	42.65	10.46	LOB domain-containing protein, putative	LOB domain protein 40, putative, expressed	LOB domain-containing protein	Lateral organ boundaries (LOB) domain	Transcription factors	Other transcription factor-like
SECCE2Rv1G0097030.1	-2.13	5.49	1.3	HTH-type transcriptional regulator	Poly polymerase	NA	Domain of unknown function (DUF4228)	Transcription factors	Other transcription factor-like
SECCE5Rv1G0354900.1	-2.74	14.5	2.2	HTH-type transcriptional regulator	HTH-type transcriptional regulator	NA	Domain of unknown function (DUF4228)	Transcription factors	Other transcription factor-like
SECCE5Rv1G0354910.1	-2.74	7.22	1.13	HTH-type transcriptional regulator	HTH-type transcriptional regulator	NA	Domain of unknown function (DUF4228)	Transcription factors	Other transcription factor-like
SECCE3Rv1G0184290.1	5.13	0.17	6.69	WRKY transcription factor	Probable WRKY transcription factor 51	WRKY domain-containing protein	DNA binding domain	Transcription factors	WRKY
SECCE3Rv1G0161830.1	4.43	0.47	10.54	WRKY transcription factor, putative	Probable WRKY transcription factor 72	WRKY domain-containing protein	DNA binding domain	Transcription factors	WRKY
SECCE7Rv1G0525640.1	2.97	1.72	13.87	WRKY transcription factor	Probable WRKY transcription factor 75	WRKY domain-containing protein	DNA binding domain	Transcription factors	WRKY
SECCE1Rv1G0051050.1	2.62	6.2	38.75	WRKY transcription factor	Probable WRKY transcription factor 51	WRKY domain-containing protein	WRKY DNA -binding domain	Transcription factors	WRKY
SECCE1Rv1G0060850.1	2.12	0.8	3.63	WRKY transcription factor	WRKY transcription factor 23	WRKY domain-containing protein	DNA binding domain	Transcription factors	WRKY
SECCE3Rv1G0196160.1	1.89	5.64	21.49	WRKY transcription factor	WRKY transcription factor WRKY24	WRKY26 transcription factor	DNA binding domain	Transcription factors	WRKY
SECCE3Rv1G0170470.1	1.7	4.78	15.85	WRKY transcription factor	WRKY transcription factor 6	WRKY domain-containing protein	DNA binding domain	Transcription factors	WRKY
SECCE1Rv1G0010700.1	1.32	10.11	26.15	WRKY transcription factor	Probable WRKY transcription factor 33	WRKY26 transcription factor	DNA binding domain	Transcription factors	WRKY
SECCE5Rv1G0353680.1	-1.85	3.57	1.01	WRKY transcription factor	Probable WRKY transcription factor 57	WRKY domain-containing protein	DNA binding domain	Transcription factors	WRKY
SECCE6Rv1G0407400.1	10.42	0	6.5	Dof zinc finger protein	Dof zinc finger protein 4	Dof-type domain-containing protein	Dof domain, zinc finger	Transcription factors
SECCE6Rv1G0406970.1	3.78	0.11	1.67	Agamous MADS-box transcription factor	MADS-box transcription factor 57	MIKC-type MADS-box transcription factor WM30	SRF-type transcription factor (DNA-binding and dimerisation domain)	Transcription factors
SECCE5Rv1G0298340.1	2.39	2.2	11.8	VQ motif-containing protein	VQ motif-containing protein 29	VQ domain-containing protein	VQ motif	VQ proteins
SECCE7Rv1G0482110.1	2.35	9.18	48.82	VQ motif family protein, expressed	Sigma factor binding protein 1, chloroplastic	VQ domain-containing protein	VQ motif	VQ proteins
SECCE4Rv1G0216690.1	1.57	6.7	20.82	VQ motif-containing protein	VQ motif-containing protein 29	VQ domain-containing protein	VQ motif	VQ proteins
SECCE7Rv1G0482180.1	-1.51	4.8	1.72	VQ motif family protein	Calmodulin-binding protein 25	VQ domain-containing protein	VQ motif	VQ proteins

## Sheet: Transport-related
Rye transcript ID	Expression in the infected plants compared to control (log2FC)	Control mean TPM	Infection mean TPM	Description	Uniprot annotation (BLAST against arabidopsis and rice)	Uniprot annotation (BLAST against barley and wheat)	eggNOG description	2nd level category	3d level category	4th level category
SECCE7Rv1G0483740.1	4.95	1.59	52.23	ABC transporter family protein	ABC transporter G family member 45	ABC transporter domain-containing protein	Belongs to the ABC transporter superfamily. ABCG family. PDR (TC 3.A.1.205) subfamily	ABC transporters
SECCE3Rv1G0185500.1	4.01	0.51	8.29	ABC transporter B family protein	ABC transporter B family member 4	Multidrug resistance protein 1 homolog	ABC transporter	ABC transporters
SECCE1Rv1G0059640.1	2.86	2.13	16.17	ABC-2 type transporter family protein	Expressed protein	NA	NA	ABC transporters
SECCE7Rv1G0500670.1	2.77	1.63	11.4	ABC transporter-like family-protein	ABC transporter C family member 8	ABC subfamily C transporter	ABC transporter	ABC transporters
SECCE3Rv1G0185550.1	2.67	1.55	9.95	ABC transporter B family protein	ABC transporter B family member 4	Multidrug resistance protein 1 homolog	ABC transporter B family member	ABC transporters
SECCE1Rv1G0048850.1	2.65	0.12	0.74	ATP-binding cassette transporter subfamily A member	ABC transporter A family member 7	ABC transporter domain-containing protein	ABC transporter A family member	ABC transporters
SECCE7Rv1G0471570.1	2.34	0.52	2.65	Pleiotropic drug resistance ABC transporter	ABC transporter G family member 48	PDR-type ABC transporter	Belongs to the ABC transporter superfamily. ABCG family. PDR (TC 3.A.1.205) subfamily	ABC transporters
SECCE5Rv1G0360170.1	2.21	3.75	17.53	Pleiotropic drug resistance ABC transporter	ABC transporter G family member 48	PDR-type ABC transporter	Belongs to the ABC transporter superfamily. ABCG family. PDR (TC 3.A.1.205) subfamily	ABC transporters
SECCE1Rv1G0048860.1	2.18	1.12	4.95	ATP-binding cassette transporter subfamily A member	ABC transporter A family member 7	ABC transporter domain-containing protein	ABC transporter A family member	ABC transporters
SECCE6Rv1G0385280.1	2.07	0.13	0.59	ABC transporter ATP-binding protein	ABC transporter B family member 19	Multidrug resistance protein 1 homolog	ABC transporter transmembrane region	ABC transporters
SECCE1Rv1G0048840.1	2.05	1.95	8.01	ABC(ATP-binding) family transporter	ABC transporter A family member 2	ABC transporter domain-containing protein	ABC-2 family transporter protein	ABC transporters
SECCEUnv1G0546640.1	1.99	0.58	2.47	Pleiotropic drug resistance protein 12	NA	ABC2_membrane domain-containing protein	NA	ABC transporters
SECCE6Rv1G0388880.1	1.9	1.53	5.8	ABC transporter B family protein	Putative multidrug resistance protein	Multidrug resistance protein 1 homolog	ABC transporter transmembrane region	ABC transporters
SECCE7Rv1G0523030.1	1.62	1.34	4.19	ABC transporter G family member	ABC transporter family protein, putative, expressed	ABC transporter domain-containing protein	ABC transporter	ABC transporters
SECCE3Rv1G0206330.1	1.45	2.75	7.78	ATP-binding ABC transporter	ABC transporter B family member 26, chloroplastic	Multidrug resistance protein 1 homolog	ABC transporter	ABC transporters
SECCEUnv1G0527620.1	1.39	15.83	41.73	Pleiotropic drug resistance ABC transporter	ABC transporter G family member 48	PDR-type ABC transporter	Belongs to the ABC transporter superfamily. ABCG family. PDR (TC 3.A.1.205) subfamily	ABC transporters
SECCE6Rv1G0436760.1	1.31	2.03	5.24	ABC transporter ATP-binding protein	ABC transporter D family member 1	ABC transmembrane type-1 domain-containing protein	ABC transporter transmembrane region 2	ABC transporters
SECCE3Rv1G0164370.1	1.26	5.12	12.43	ABC subfamily C transporter	ABC transporter C family member 3	ABC subfamily C transporter	ABC transporter C family member 3	ABC transporters
SECCE4Rv1G0288440.1	4.17	0.8	15.42	Heavy metal-associated domain containing protein, expressed	Heavy metal-associated domain containing protein, expressed	HMA domain-containing protein	Heavy-metal-associated domain	Inorganic ion transport	Metal transporters
SECCE5Rv1G0322360.1	3.73	0.62	8.52	Heavy metal transport/detoxification protein	Heavy metal-associated isoprenylated plant protein 16	HMA domain-containing protein	transposition, RNA-mediated	Inorganic ion transport	Metal transporters
SECCE6Rv1G0449870.1	3.3	3.41	34.82	Heavy metal transport/detoxification protein	Heavy metal-associated isoprenylated plant protein 35	HMA domain-containing protein	Heavy-metal-associated domain	Inorganic ion transport	Metal transporters
SECCE6Rv1G0449880.1	1.88	4.17	15.34	Heavy metal transport/detoxification superfamily protein, putative	Heavy metal-associated isoprenylated plant protein 35	HMA domain-containing protein	Heavy-metal-associated domain	Inorganic ion transport	Metal transporters
SECCE7Rv1G0471320.1	1.53	11.83	35.41	Metal transporter	Metal transporter Nramp2	NA	Metal transporter Nramp2	Inorganic ion transport	Metal transporters
SECCE2Rv1G0101280.1	-1.46	20.65	7.75	Heavy-metal-associated domain-containing family protein	Heavy metal-associated isoprenylated plant protein 22	HMA domain-containing protein	Heavy-metal-associated domain	Inorganic ion transport	Metal transporters
SECCE2Rv1G0134040.1	-2.77	9.05	1.38	Heavy metal transport/detoxification superfamily protein	Heavy metal-associated domain containing protein, expressed	HMA domain-containing protein	Fk506-binding protein	Inorganic ion transport	Metal transporters
SECCE2Rv1G0106680.1	-5	76.46	2.51	Heavy metal transport/detoxification protein	Heavy metal-associated domain protein	HMA domain-containing protein	NA	Inorganic ion transport	Metal transporters
SECCE4Rv1G0291000.1	6.81	0.05	5.96	High affinity nitrate transporter	High-affinity nitrate transporter 2.2	High affinity nitrate transporter TaNRT2	nitrate transporter	Inorganic ion transport	Nitrate transporters
SECCEUnv1G0535490.1	2.87	1.64	12.45	Nitrate transporter 1.2	Protein NRT1/ PTR FAMILY 4.6	C2H2-type domain-containing protein	POT family	Inorganic ion transport	Nitrate transporters
SECCE7Rv1G0499500.1	2.25	0.92	4.65	Nitrate transporter 1.2	Protein NRT1/ PTR FAMILY 4.6	C2H2-type domain-containing protein	POT family	Inorganic ion transport	Nitrate transporters
SECCE5Rv1G0355440.1	2.08	4.8	20.87	Nitrate transporter 1.1	Protein NRT1/ PTR FAMILY 6.4	C2H2-type domain-containing protein	POT family	Inorganic ion transport	Nitrate transporters
SECCE3Rv1G0196570.1	4	0.14	2.47	Ammonium transporter	Ammonium transporter 2 member 3	Ammonium transporter	ammonium transmembrane transporter activity	Inorganic ion transport	Other inorganic ions
SECCE5Rv1G0300360.1	3.86	0.34	4.95	Cation/H(+) antiporter	Cation/H(+) antiporter 19	Na_H_Exchanger domain-containing protein	Sodium/hydrogen exchanger family	Inorganic ion transport	Other inorganic ions
SECCE5Rv1G0324210.1	1.46	14.77	42	Sulfite exporter TauE/SafE family protein	Sulfite exporter TauE/SafE family protein 3	NA	Sulfite exporter TauE/SafE	Inorganic ion transport	Other inorganic ions
SECCE3Rv1G0186740.1	1.32	4.21	10.77	Two pore calcium channel protein, putative	Two pore calcium channel protein 1	Two pore calcium channel protein 1	calcium channel protein	Inorganic ion transport	Other inorganic ions
SECCE5Rv1G0363020.1	-1.19	56.62	25.62	Phosphate transporter protein	Probable inorganic phosphate transporter 1-4	H(+)/Pi cotransporter	Sugar (and other) transporter	Inorganic ion transport	Other inorganic ions
SECCE6Rv1G0406300.1	2.22	0.23	1.12	Potassium transporter	Probable potassium transporter 16	Potassium transporter	Potassium transporter	Inorganic ion transport	Potassium transporters
SECCE3Rv1G0195900.1	2.15	0.51	2.38	Potassium transporter	Potassium transporter	NA	NA	Inorganic ion transport	Potassium transporters
SECCE3Rv1G0209960.1	2.02	1.05	4.4	Potassium transporter	Potassium transporter 5	Potassium transporter	Potassium transporter	Inorganic ion transport	Potassium transporters
SECCE5Rv1G0300130.1	1.31	6.87	17.52	Glutathione-regulated potassium-efflux system protein	K(+) efflux antiporter 3, chloroplastic	RCK N-terminal domain-containing protein	TrkA-N domain	Inorganic ion transport	Potassium transporters
SECCE7Rv1G0461470.1	3.39	1.07	11.26	Protein PLANT CADMIUM RESISTANCE 2	Protein PLANT CADMIUM RESISTANCE 2	NA	PLAC8 family	Inorganic ion transport	Zinc transporters
SECCE4Rv1G0230710.1	3.23	1.72	16.83	Protein ZINC INDUCED FACILITATOR-LIKE 1	Major facilitator superfamily antiporter, putative, expressed	MFS domain-containing protein	Protein ZINC INDUCED	Inorganic ion transport	Zinc transporters
SECCE4Rv1G0261230.1	2.23	0.42	2.14	Zinc transporter	Zinc transporter 10	Metal ion transporter ZIP5	ZIP Zinc transporter	Inorganic ion transport	Zinc transporters
SECCE5Rv1G0318130.1	1.68	1.92	6.31	Protein ZINC INDUCED FACILITATOR-LIKE 1	Major facilitator superfamily antiporter, putative, expressed	MFS domain-containing protein	Major Facilitator Superfamily	Inorganic ion transport	Zinc transporters
SECCE2Rv1G0118410.1	-1.62	37.68	12.84	Zinc transporter	Zinc transporter 3	Zinc transporter ZIP	ZIP Zinc transporter	Inorganic ion transport	Zinc transporters
SECCEUnv1G0545180.1	-1.74	21.11	6.42	Zinc import ATP-binding protein ZnuC	NA	NA	NA	Inorganic ion transport	Zinc transporters
SECCE3Rv1G0167980.1	3.18	0.58	5.51	Mitochondrial carrier protein	Mitochondrial arginine transporter BAC2	Uncoupling protein	Belongs to the mitochondrial carrier (TC 2.A.29) family	Organic compound transport	Amino acid transporters
SECCE6Rv1G0403240.1	2.09	4.93	21.93	Amino acid transporter, putative	Amino acid transporter AVT3B	Aa_trans domain-containing protein	Transmembrane amino acid transporter protein	Organic compound transport	Amino acid transporters
SECCE7Rv1G0492460.1	2.05	1.79	7.47	Amino acid transporter, putative	Lysine histidine transporter 1	Aa_trans domain-containing protein	Tryptophan/tyrosine permease family	Organic compound transport	Amino acid transporters
SECCE6Rv1G0388790.1	1.79	19.46	69.33	Amino acid transporter-like protein	Amino acid transporter AVT6A	Aa_trans domain-containing protein	Tryptophan/tyrosine permease family	Organic compound transport	Amino acid transporters
SECCE1Rv1G0038240.1	-1.38	13.52	5.46	Amino acid permease	Amino acid carrier, putative, expressed	Aa_trans domain-containing protein	Transmembrane amino acid transporter protein	Organic compound transport	Amino acid transporters
SECCE3Rv1G0205880.1	-1.7	2.97	0.96	Proline transporter	Probable proline transporter 2	Aa_trans domain-containing protein	Transmembrane amino acid transporter protein	Organic compound transport	Amino acid transporters
SECCE5Rv1G0332110.1	-2.04	2.3	0.57	Purine permease-like protein	Purine permease 3	NA	Purine nucleobase transmembrane transport	Organic compound transport	Amino acid transporters
SECCE7Rv1G0482580.1	2.18	2.73	12.58	Phospholipid-transporting ATPase	Phospholipid-transporting ATPase	Phospholipid-transporting ATPase	Belongs to the cation transport ATPase (P-type) (TC 3.A.3) family. Type IV subfamily	Organic compound transport	Lipid transporters
SECCE6Rv1G0402480.1	-1.14	82.52	38.12	Lipid transfer protein-like	Non-specific lipid transfer protein GPI-anchored 13	AAI domain-containing protein	Belongs to the plant LTP family	Organic compound transport	Lipid transporters
SECCE2Rv1G0125380.1	-1.75	2074.04	654.62	Non-specific lipid-transfer protein	Non-specific lipid-transfer protein 2A	Non-specific lipid-transfer protein	Plant non-specific lipid-transfer proteins transfer phospholipids as well as galactolipids across membranes. May play a role in wax or cutin deposition in the cell walls of expanding epidermal cells and certain secretory tissues	Organic compound transport	Lipid transporters
SECCE2Rv1G0085960.1	3.44	2.11	23.69	Polyol transporter	Putative polyol transporter 1	MFS domain-containing protein	Belongs to the major facilitator superfamily. Sugar transporter (TC 2.A.1.1) family	Organic compound transport	Other organic compounds
SECCE3Rv1G0167900.1	2.28	0.88	4.36	Mitochondrial carrier protein, putative	Mitochondrial carrier protein MTM1	Uncoupling protein	Belongs to the mitochondrial carrier (TC 2.A.29) family	Organic compound transport	Other organic compounds
SECCE3Rv1G0211050.1	1.41	4.74	12.92	Mitochondrial carrier protein-like	Mitochondrial thiamine diphosphate carrier 2	Uncoupling protein	Belongs to the mitochondrial carrier (TC 2.A.29) family	Organic compound transport	Other organic compounds
SECCE2Rv1G0085970.1	1.13	15.54	34.67	Polyol transporter	Polyol transporter 5	MFS domain-containing protein	Belongs to the major facilitator superfamily. Sugar transporter (TC 2.A.1.1) family	Organic compound transport	Other organic compounds
SECCE5Rv1G0337790.1	-2.42	10.14	1.81	Mitochondrial import inner membrane translocase subunit	Mitochondrial import inner membrane translocase subunit	Mitochondrial import inner membrane translocase subunit	protein transport	Organic compound transport	Other organic compounds
SECCE2Rv1G0088000.1	-2.49	26.37	4.9	Organic cation/carnitine transporter	Organic cation/carnitine transporter 2	MFS domain-containing protein	Sugar (and other) transporter	Organic compound transport	Other organic compounds
SECCE2Rv1G0126280.1	-2.73	4.83	0.72	Organic cation transporter protein	Organic cation/carnitine transporter 4	MFS domain-containing protein	Sugar (and other) transporter	Organic compound transport	Other organic compounds
SECCE2Rv1G0130890.1	-2.93	0.86	0.11	Organic cation transporter protein	Organic cation/carnitine transporter 4	MFS domain-containing protein	Sugar (and other) transporter	Organic compound transport	Other organic compounds
SECCE3Rv1G0172180.1	-3.46	3.96	0.36	Tonoplast dicarboxylate transporter	Tonoplast dicarboxylate transporter	NA	Sodium:sulfate symporter transmembrane region	Organic compound transport	Other organic compounds
SECCE6Rv1G0403640.1	4.96	0.13	3.83	Peptide transporter 1	Protein NRT1/ PTR FAMILY 7.3	C2H2-type domain-containing protein	POT family	Organic compound transport	Peptide transporters
SECCE2Rv1G0124260.1	3.22	0.26	2.49	Peptide transporter	Protein NRT1/ PTR FAMILY 8.3	C2H2-type domain-containing protein	POT family	Organic compound transport	Peptide transporters
SECCE7Rv1G0524540.1	2.27	0.13	0.68	Peptide transporter	Protein NRT1/ PTR FAMILY 8.3	C2H2-type domain-containing protein	POT family	Organic compound transport	Peptide transporters
SECCE6Rv1G0400400.1	1.55	0.79	2.41	Yellow stripe 1A transporter	Metal-nicotianamine transporter YSL2	NA	OPT oligopeptide transporter protein	Organic compound transport	Peptide transporters
SECCE1Rv1G0042520.1	1.47	11.01	31.24	TOM1-like protein 2	TOM1-like protein 6	Seed protein B32E	GAT domain	Organic compound transport	Peptide transporters
SECCE3Rv1G0201000.1	3.96	0.42	6.79	Protein NRT1/ PTR FAMILY 5.5	Protein NRT1/ PTR FAMILY 5.10	C2H2-type domain-containing protein	POT family	Other transport-related
SECCEUnv1G0538960.1	3.68	1.11	14.4	protein affected trafficking 2	NA	NA	NA	Other transport-related
SECCE5Rv1G0351290.1	3.52	9.56	112.74	Transporter-related family protein	Major facilitator superfamily protein, expressed	MFS domain-containing protein	Sugar (and other) transporter	Other transport-related
SECCE3Rv1G0200940.1	2.59	2.13	13.27	Protein NRT1/ PTR FAMILY 5.5	Protein NRT1/ PTR FAMILY 5.10	C2H2-type domain-containing protein	POT family	Other transport-related
SECCE3Rv1G0200950.1	2.25	0.3	1.5	Protein NRT1/ PTR FAMILY 5.5	Protein NRT1/ PTR FAMILY 5.10	C2H2-type domain-containing protein	POT family	Other transport-related
SECCE5Rv1G0370550.1	-2.81	40.06	5.82	Aquaporin-like protein	Probable aquaporin TIP4-1	Tonoplast intrinsic protein	Belongs to the MIP aquaporin (TC 1.A.8) family	Other transport-related
SECCE6Rv1G0441380.1	9.79	0.16	161.18	Cell wall invertase	Beta-fructofuranosidase, insoluble isoenzyme 3	Fructan 6-exohydrolase	Belongs to the glycosyl hydrolase 32 family	Photoassimilate transport-related	Invertases
SECCE5Rv1G0371670.1	3.29	5.6	56.08	Cell wall invertase	Beta-fructofuranosidase, insoluble isoenzyme 1	Fructan 1-exohydrolase w1	Belongs to the glycosyl hydrolase 32 family	Photoassimilate transport-related	Invertases
SECCE2Rv1G0113540.1	2.37	7.79	42.1	Acid beta-fructofuranosidase, putative	Acid beta-fructofuranosidase 3, vacuolar	Sucrose:sucrose 1-fructosyltransferase	Belongs to the glycosyl hydrolase 32 family	Photoassimilate transport-related	Invertases
SECCE2Rv1G0129400.1	-2.15	5.41	1.29	Beta-fructofuranosidase, insoluble protein	Beta-fructofuranosidase, insoluble isoenzyme 7	Fructan 6-exohydrolase	Belongs to the glycosyl hydrolase 32 family	Photoassimilate transport-related	Invertases
SECCE2Rv1G0102490.1	-2.81	33.74	5	Cell wall invertase	Beta-fructofuranosidase, insoluble isoenzyme 2	Fructan 6-exohydrolase	Belongs to the glycosyl hydrolase 32 family	Photoassimilate transport-related	Invertases
SECCE2Rv1G0105290.1	2.73	0.26	1.82	Sugar transporter, putative	Sugar transport protein MST1	MFS domain-containing protein	Belongs to the major facilitator superfamily. Sugar transporter (TC 2.A.1.1) family	Photoassimilate transport-related	Sugar transporters
SECCE4Rv1G0268710.1	2.37	0.25	1.29	Sugar transporter, putative	Hexose carrier protein HEX6, putative, expressed	Hexose carrier	Belongs to the major facilitator superfamily. Sugar transporter (TC 2.A.1.1) family	Photoassimilate transport-related	Sugar transporters
SECCE7Rv1G0472490.1	1.87	13.15	49.09	Sugar transporter, putative	Sugar transport protein MST4	4D hexose transporter	Belongs to the major facilitator superfamily. Sugar transporter (TC 2.A.1.1) family	Photoassimilate transport-related	Sugar transporters
SECCE1Rv1G0009970.1	1.71	0.33	1.13	Sugar transporter, putative	Sugar transport protein MST1	MFS domain-containing protein	Alpha,alpha-trehalose-phosphate synthase (UDP-forming)	Photoassimilate transport-related	Sugar transporters
SECCE5Rv1G0301760.1	-1.62	11.32	3.75	Bidirectional sugar transporter SWEET	Bidirectional sugar transporter SWEET	Mediates both low-affinity uptake and efflux of sugar across the membrane		Photoassimilate transport-related	Sugar transporters
SECCE6Rv1G0406000.1	3.82	15.01	209.02	Secretory carrier-associated membrane protein	Secretory carrier-associated membrane protein 5	Secretory carrier-associated membrane protein	Probably involved in membrane trafficking	Vesicular transport
SECCE7Rv1G0511120.1	3.59	0.45	5.96	Calcium lipid binding protein, putative	Synaptotagmin-3	C2 domain-containing protein	C2 domain	Vesicular transport
SECCE2Rv1G0099580.1	2.74	1.1	7.44	Exocyst complex component exo70a1	Exocyst subunit Exo70 family protein	Exocyst subunit Exo70 family protein	Exo70 exocyst complex subunit	Vesicular transport
SECCE2Rv1G0139220.1	2.54	0.81	4.79	Exocyst complex component, putative	Exocyst subunit Exo70 family protein (Fragment)	Exocyst subunit Exo70 family protein	Exo70 exocyst complex subunit	Vesicular transport
SECCE5Rv1G0310120.1	-1.4	7.35	2.85	Auxilin-related protein 1	Auxilin-related protein 2	J domain-containing protein	Auxilin-related protein 2	Vesicular transport
SECCE6Rv1G0406170.1	-1.55	44.14	16.17	Secretory carrier-associated membrane protein	Secretory carrier-associated membrane protein 6	Secretory carrier-associated membrane protein	Probably involved in membrane trafficking	Vesicular transport
SECCE6Rv1G0400280.1	-2.64	15.22	2.59	Calcium-dependent lipid-binding (CaLB domain) family protein	NA	NA	NA	Vesicular transport

## Sheet: Other
Rye transcript ID	Expression in the infected plants compared to control (log2FC)	Control mean TPM	Infection mean TPM	Description	Uniprot annotation (BLAST against arabidopsis and rice)	Uniprot annotation (BLAST against barley and wheat)	eggNOG description	2nd level category	3d level category	4th level category
SECCE1Rv1G0053420.1	5.53	0.1	4.5	Ankyrin repeat-containing protein	Ankyrin repeat family protein	ANK_REP_REGION domain-containing protein	Domain of unknown function	Ankyrin repeats
SECCEUnv1G0536170.1	3.65	0.92	11.87	DUF1442 family protein	Ankyrin repeat/KH domain protein (DUF1442)	NA	Protein of unknown function (DUF1442)	Ankyrin repeats
SECCE5Rv1G0344490.1	2.35	1.49	7.99	Ankyrin repeat family protein, putative, expressed	Ankyrin repeat family protein	ANK_REP_REGION domain-containing protein	Domain of unknown function	Ankyrin repeats
SECCEUnv1G0536190.1	1.94	0.68	2.62	DUF1442 family protein	Ankyrin repeat/KH domain protein (DUF1442)	NA	Protein of unknown function (DUF1442)	Ankyrin repeats
SECCE5Rv1G0354260.1	-1.39	13.75	5.42	Ankyrin repeat family protein, putative, expressed	Protein arginine N-methyltransferase 2	Protein arginine N-methyltransferase 2	arginine n-methyltransferase	Ankyrin repeats
SECCE2Rv1G0108820.1	-1.7	4.18	1.37	Ankyrin repeat	Ankyrin	ANK_REP_REGION domain-containing protein	Ankyrin repeats (many copies)	Ankyrin repeats
SECCE1Rv1G0007420.1	-6.65	25.32	0.27	Ankyrin repeat protein-like	Ankyrin repeat family protein	ANK_REP_REGION domain-containing protein	Ankyrin repeats (3 copies)	Ankyrin repeats
SECCE1Rv1G0061400.1	6.64	0.9	95.86	FAD-binding Berberine family protein	Berberine bridge enzyme-like 18	FAD-binding PCMH-type domain-containing protein	Belongs to the oxygen-dependent FAD-linked oxidoreductase family	Berberine bridge family
SECCE1Rv1G0061410.1	6.18	1.46	110.98	FAD-binding Berberine family protein	Berberine bridge enzyme-like 18	FAD-binding PCMH-type domain-containing protein	Belongs to the oxygen-dependent FAD-linked oxidoreductase family	Berberine bridge family
SECCEUnv1G0566840.1	5.56	2.58	125.97	FAD-binding Berberine family protein	Berberine bridge enzyme-like 25	FAD-binding PCMH-type domain-containing protein	Belongs to the oxygen-dependent FAD-linked oxidoreductase family	Berberine bridge family
SECCE2Rv1G0079500.1	4.89	2.46	73.71	FAD-binding Berberine family protein	Berberine bridge enzyme-like 27	FAD-binding PCMH-type domain-containing protein	Belongs to the oxygen-dependent FAD-linked oxidoreductase family	Berberine bridge family
SECCE5Rv1G0333620.1	4.48	6.8	151.19	FAD-binding Berberine family protein, putative	Berberine bridge enzyme-like 18	FAD-binding PCMH-type domain-containing protein	Belongs to the oxygen-dependent FAD-linked oxidoreductase family	Berberine bridge family
SECCE7Rv1G0501200.1	4.41	0.03	0.69	FAD-binding Berberine family protein	Berberine bridge enzyme-like 26	FAD-binding PCMH-type domain-containing protein	Belongs to the oxygen-dependent FAD-linked oxidoreductase family	Berberine bridge family
SECCE7Rv1G0501190.1	3.13	5.01	44.63	FAD-binding Berberine family protein	Berberine bridge enzyme-like 26	FAD-binding PCMH-type domain-containing protein	Belongs to the oxygen-dependent FAD-linked oxidoreductase family	Berberine bridge family
SECCE2Rv1G0134540.1	4.9	0.36	10.28	Blue copper protein	Uclacyanin 1	Phytocyanin domain-containing protein	Blue copper protein	Blue copper proteins
SECCEUnv1G0568410.1	4.46	0.96	20	Blue copper protein	Uclacyanin 1	Phytocyanin domain-containing protein	NA	Blue copper proteins
SECCE6Rv1G0406560.1	2.33	7.45	40.8	Blue copper protein	Uclacyanin 1	Phytocyanin domain-containing protein	Plastocyanin-like domain	Blue copper proteins
SECCE6Rv1G0449590.1	1.94	2.15	8.26	Blue copper protein	Blue copper-binding protein-like	Phytocyanin domain-containing protein	Plastocyanin-like domain	Blue copper proteins
SECCE2Rv1G0085670.1	2.88	0.35	2.65	BTB/POZ domain-containing protein	BTB/POZ domain-containing protein SR1IP1	NPH3 domain-containing protein	Belongs to the NPH3 family	BTB/POZ domain
SECCE7Rv1G0514230.1	1.79	1.69	6.01	BTB/POZ domain-containing protein	NA	BTB domain-containing protein	Broad-Complex, Tramtrack and Bric a brac	BTB/POZ domain
SECCE3Rv1G0205780.1	-1.87	30.59	8.64	BTB/POZ and TAZ domain protein	BTB/POZ and TAZ domain-containing protein 2	BTB domain-containing protein	BTB/POZ domain	BTB/POZ domain
SECCE3Rv1G0205800.1	-2.72	42.42	6.67	BTB/POZ and TAZ domain protein	BTB/POZ and TAZ domain-containing protein 2	BTB domain-containing protein	BTB/POZ domain	BTB/POZ domain
SECCE3Rv1G0171320.1	4.77	0.81	22.81	Flowering-promoting factor 1-like protein 1	Flowering-promoting factor 1-like protein 1	NA	Flowering-promoting factor 1-like protein	Cell cycle- and development-related
SECCE4Rv1G0273360.1	2.99	3.47	28.12	Protein tesmin/TSO1-like CXC 2	NA	Myb_DNA-bind_3 domain-containing protein	Myb/SANT-like DNA-binding domain	Cell cycle- and development-related
SECCE3Rv1G0206940.1	2.6	76	470.13	Selenium-binding protein	Selenium-binding protein 1	Methanethiol oxidase	Selenium-binding protein	Cell cycle- and development-related
SECCE1Rv1G0010290.1	2.18	7.27	34.28	p-loop containing nucleoside triphosphate hydrolases superfamily protein	Protein SEEDLING PLASTID DEVELOPMENT 1	AAA domain-containing protein	ATPase family associated with various cellular activities (AAA)	Cell cycle- and development-related
SECCE4Rv1G0259650.1	2.08	14.51	64.89	Alkaline alpha-galactosidase seed imbibition protein	Probable galactinol--sucrose galactosyltransferase 6	NA	Raffinose synthase or seed imbibition protein Sip1	Cell cycle- and development-related
SECCE6Rv1G0404450.1	1.74	2.59	9	far-red elongated hypocotyls 3	NA	NA	NA	Cell cycle- and development-related
SECCE5Rv1G0308210.1	1.7	2.99	10.1	Protein FAR1-RELATED SEQUENCE 5	Protein FAR1-RELATED SEQUENCE	MULE domain-containing protein	Protein FAR1-RELATED SEQUENCE	Cell cycle- and development-related
SECCE7Rv1G0475940.1	1.44	4.2	11.67	Protein FAR1-RELATED SEQUENCE 7	FAR1 family protein, expressed	Protein FAR1-RELATED SEQUENCE	FAR1 DNA-binding domain	Cell cycle- and development-related
SECCE3Rv1G0188720.1	1.39	2.39	6.48	Protein SPA1-RELATED 3	Protein SPA1-RELATED 3	WD_REPEATS_REGION domain-containing protein	WD domain, G-beta repeat	Cell cycle- and development-related
SECCE6Rv1G0399150.1	1.11	9.64	21.4	Cryptochrome	Cryptochrome 2	Photolyase/cryptochrome alpha/beta domain-containing protein	FAD binding domain of DNA photolyase	Cell cycle- and development-related
SECCE1Rv1G0028660.1	-1.39	11.45	4.49	Rhomboid-like protein	RHOMBOID-like protein	RHOMBOID-like protein	Rhomboid family	Cell cycle- and development-related
SECCE7Rv1G0514350.1	-1.76	31.85	9.93	LIGHT-DEPENDENT SHORT HYPOCOTYLS-like protein (DUF640)	Protein G1-like2	ALOG domain-containing protein	Protein of unknown function (DUF640)	Cell cycle- and development-related
SECCE4Rv1G0229330.1	-1.97	2.56	0.67	Fantastic four-like protein	FANTASTIC four-like protein (DUF3049)	NA	Fantastic Four meristem regulator	Cell cycle- and development-related
SECCE4Rv1G0272830.1	-2.14	3.04	0.71	Cell cycle checkpoint protein RAD1	NA	NA	Repair protein Rad1/Rec1/Rad17	Cell cycle- and development-related
SECCE3Rv1G0190070.1	-2.17	8.56	1.93	nuclear fusion defective 6	Protein NUCLEAR FUSION DEFECTIVE 6, mitochondrial	NA	isoform X1	Cell cycle- and development-related
SECCE1Rv1G0033070.1	-2.47	4.85	0.89	Cell number regulator 6	PLAC8 family protein	NA	PLAC8 family	Cell cycle- and development-related
SECCE6Rv1G0438200.1	4.68	0.08	2	11S globulin seed storage protein 2	Cupin family protein	Cupin type-1 domain-containing protein	Cupin	Cupin superfamily
SECCE5Rv1G0350810.1	3.94	0.39	6.07	11S globulin seed storage protein 2	At1g07750/F24B9_13	Cupin type-1 domain-containing protein	Cupin	Cupin superfamily
SECCE7Rv1G0470270.1	3.35	2.15	23.2	Vicilin	Cupincin	Globulin-3A	Cupin	Cupin superfamily
SECCE4Rv1G0217870.1	2.89	17.42	135.21	Germin-like protein 1	Germin-like protein 3-6	Oxalate oxidase GF-2.8	Oxalate oxidase	Cupin superfamily
SECCE4Rv1G0217840.1	2.36	32.95	180.01	Germin-like protein 1-1	Germin-like protein 3-6	Germin-like protein	Oxalate oxidase	Cupin superfamily
SECCE7Rv1G0503270.1	1.86	1224.48	4589.72	Germin-like protein	Germin-like protein 8-12	Germin-like protein	germin-like protein	Cupin superfamily
SECCE6Rv1G0431580.1	-2.95	7.41	0.93	Germin-like protein 1-1	Germin-like protein 1-3	Germin-like protein	Germin-like protein 1-3	Cupin superfamily
SECCE1Rv1G0014430.1	9.41	0.01	5.57	Cytochrome P450	Cytochrome P450 family protein, expressed	P450	Belongs to the cytochrome P450 family	Cytochrome P450 family
SECCE3Rv1G0153300.1	8.66	1	429.26	Cytochrome P450	Cytochrome P450 family protein, expressed	Cytochrome P450	Belongs to the cytochrome P450 family	Cytochrome P450 family
SECCE3Rv1G0153360.1	8.66	1	429.26	Cytochrome P450	Cytochrome P450 family protein, expressed	Cytochrome P450	Belongs to the cytochrome P450 family	Cytochrome P450 family
SECCE3Rv1G0153330.1	8.3	0.11	36.92	Cytochrome P450	Cytochrome P450 family protein, expressed	P450	Belongs to the cytochrome P450 family	Cytochrome P450 family
SECCE3Rv1G0153480.1	8.21	0.87	271.64	Cytochrome P450	Cytochrome P450 family protein, expressed	P450	Belongs to the cytochrome P450 family	Cytochrome P450 family
SECCE3Rv1G0153420.1	7.86	0.12	28.06	Cytochrome P450	Cytochrome P450 family protein, expressed	P450	Belongs to the cytochrome P450 family	Cytochrome P450 family
SECCE3Rv1G0153350.1	7.75	1.39	317.51	Cytochrome P450	Cytochrome P450 family protein, expressed	P450	Belongs to the cytochrome P450 family	Cytochrome P450 family
SECCE3Rv1G0153340.1	7.17	1.02	146.52	Cytochrome P450	Cytochrome P450 family protein, expressed	P450	Belongs to the cytochrome P450 family	Cytochrome P450 family
SECCE6Rv1G0439200.1	6.87	0.01	1.68	Cytochrome P450	Cytochrome P450 monooxygenase	Cytochrome P450	Belongs to the cytochrome P450 family	Cytochrome P450 family
SECCE3Rv1G0153290.1	6.66	0.39	39.94	Cytochrome P450	Cytochrome P450 family protein, expressed	P450	Belongs to the cytochrome P450 family	Cytochrome P450 family
SECCE7Rv1G0523950.1	6.26	0.04	3.38	Cytochrome P450-like protein	Sterol 14-demethylase	GOLD domain-containing protein	Belongs to the cytochrome P450 family	Cytochrome P450 family
SECCEUnv1G0557830.1	5.86	0.09	5.79	Cytochrome P450	Cytochrome P450 family protein, expressed	P450	Belongs to the cytochrome P450 family	Cytochrome P450 family
SECCE1Rv1G0056890.1	5.8	0.11	6.97	Cytochrome P450 family protein, expressed	Cytochrome P450 family protein, expressed	Cytochrome P450	Belongs to the cytochrome P450 family	Cytochrome P450 family
SECCE6Rv1G0379050.1	5.48	0.07	3.04	Cytochrome P450 family protein, expressed	Tryptamine 5-hydroxylase	Cytochrome P450	Belongs to the cytochrome P450 family	Cytochrome P450 family
SECCE6Rv1G0378220.1	5.15	0.08	3.25	Cytochrome P450 family protein, expressed	Cytochrome P450 family protein, expressed	Cytochrome P450	Belongs to the cytochrome P450 family	Cytochrome P450 family
SECCE6Rv1G0439240.1	5.09	0.15	5.26	Cytochrome P450	Cytochrome P450 monooxygenase	Cytochrome P450	Belongs to the cytochrome P450 family	Cytochrome P450 family
SECCE5Rv1G0316910.1	4.3	0.13	2.73	Cytochrome P450	Cytochrome P450 family protein, expressed	Cytochrome P450	cytochrome p450	Cytochrome P450 family
SECCE2Rv1G0107740.1	4.28	1.35	27.33	Cytochrome P450	Cytochrome P450 71A26	Cytochrome P450	Belongs to the cytochrome P450 family	Cytochrome P450 family
SECCE4Rv1G0290130.1	4.13	0.2	3.81	Cytochrome P450	Cytochrome P450 family protein, expressed	P450	Belongs to the cytochrome P450 family	Cytochrome P450 family
SECCE2Rv1G0135210.1	3.84	0.59	9.24	Cytochrome P450 family protein, expressed	Cytochrome P450 family protein, expressed	Flavonoid 3'-monooxygenase 1	Belongs to the cytochrome P450 family	Cytochrome P450 family
SECCE1Rv1G0027730.1	3.67	2.19	28.97	Cytochrome P450 family protein	Cytochrome P450 family protein	Cytochrome P450	cytochrome p450	Cytochrome P450 family
SECCE2Rv1G0080110.1	3.39	0.47	5.07	Cytochrome P450	Cytochrome P450 family protein, expressed	Cytochrome P450, putative, expressed	Belongs to the cytochrome P450 family	Cytochrome P450 family
SECCE2Rv1G0097440.1	3.35	0.67	6.82	Cytochrome P450	Cytochrome P450 family protein, expressed	Flavonoid 3'-monooxygenase 1	cytochrome p450	Cytochrome P450 family
SECCE4Rv1G0268670.1	3.19	0.3	2.82	Cytochrome P450	Cytochrome P450 71E1, putative	Cytochrome P450	Belongs to the cytochrome P450 family	Cytochrome P450 family
SECCE4Rv1G0268730.1	3.19	0.3	2.82	Cytochrome P450	Cytochrome P450 71E1, putative	Cytochrome P450	Belongs to the cytochrome P450 family	Cytochrome P450 family
SECCE2Rv1G0133630.1	2.91	0.9	6.97	Cytochrome P450	Cytochrome P450 family protein, expressed	Flavonoid 3'-monooxygenase 1	cytochrome p450	Cytochrome P450 family
SECCE6Rv1G0389240.1	2.76	0.32	2.18	Cytochrome P450 family protein	Cytochrome P450 family protein, expressed	Cytochrome P450	Belongs to the cytochrome P450 family	Cytochrome P450 family
SECCE4Rv1G0231200.1	2.73	0.23	1.61	Cytochrome P450	Cytochrome P450 family protein, expressed	Cytochrome P450	Cytochrome P450	Cytochrome P450 family
SECCE1Rv1G0050650.1	2.71	1.71	11.66	Cytochrome P450 family protein, expressed	Cytochrome P450 family protein, expressed	Cytochrome P450	Cytochrome P450	Cytochrome P450 family
SECCE4Rv1G0285880.1	2.64	4.96	31.17	Cytochrome P450, putative	Cytochrome P450 family protein, expressed	Cytochrome P450	Belongs to the cytochrome P450 family	Cytochrome P450 family
SECCE6Rv1G0420500.1	2.63	0.11	0.71	Cytochrome P450	Cytochrome P450 monooxygenase	Cytochrome P450	Belongs to the cytochrome P450 family	Cytochrome P450 family
SECCE2Rv1G0140390.1	2.24	0.69	3.3	Cytochrome P450 family protein, expressed	Cytochrome P450 family protein, expressed	Cytochrome P450	Belongs to the cytochrome P450 family	Cytochrome P450 family
SECCE6Rv1G0452260.1	2.06	2.27	9.79	Cytochrome P450	Cytochrome P450 family protein, expressed	Cytochrome P450	Belongs to the cytochrome P450 family	Cytochrome P450 family
SECCE6Rv1G0389390.1	2.02	1.11	4.84	Cytochrome P450 family protein, expressed	Cytochrome P450 family protein, expressed	Cytochrome P450	cytochrome P450	Cytochrome P450 family
SECCE6Rv1G0420480.1	2.02	0.91	3.77	Cytochrome P450	Cytochrome P450 monooxygenase	Cytochrome P450	Belongs to the cytochrome P450 family	Cytochrome P450 family
SECCE1Rv1G0027720.1	1.97	4.58	18.49	Cytochrome P450 family protein	Cytochrome P450 family protein	Cytochrome P450	cytochrome p450	Cytochrome P450 family
SECCE6Rv1G0420510.1	1.9	0.4	1.55	Cytochrome P450	Cytochrome P450 monooxygenase	Cytochrome P450	Belongs to the cytochrome P450 family	Cytochrome P450 family
SECCE6Rv1G0452030.1	1.49	68.6	202.31	Cytochrome P450	Cytochrome P450	Cytochrome P450	Belongs to the cytochrome P450 family	Cytochrome P450 family
SECCE5Rv1G0327520.1	-1.33	16.97	6.86	Cytochrome P450	Flavonoid 3'-monooxygenase	Flavonoid 3'-monooxygenase 1	Belongs to the cytochrome P450 family	Cytochrome P450 family
SECCE5Rv1G0327470.1	-2.37	14.02	2.84	Cytochrome P450	Flavonoid 3'-monooxygenase	Flavonoid 3'-monooxygenase 1	Belongs to the cytochrome P450 family	Cytochrome P450 family
SECCE7Rv1G0500350.1	-2.4	0.61	0.12	Cytochrome P450, putative	Cytochrome p450 family CYP711A member	Cytochrome P450	Cytochrome p450	Cytochrome P450 family
SECCE5Rv1G0327500.1	-2.62	32.12	5.65	Cytochrome P450	Flavonoid 3'-monooxygenase	Flavonoid 3'-monooxygenase 1	Belongs to the cytochrome P450 family	Cytochrome P450 family
SECCE6Rv1G0436540.1	-3.4	7.47	0.73	Cytochrome P450	Cytochrome P450 family protein, expressed	Flavonoid 3'-monooxygenase 1	Cytochrome P450	Cytochrome P450 family
SECCE1Rv1G0007210.1	-4.26	6.13	0.33	Cytochrome P450 family protein, expressed	Cytochrome P450 family protein, expressed	Cytochrome P450	Belongs to the cytochrome P450 family	Cytochrome P450 family
SECCE4Rv1G0276870.1	-6.5	77.17	0.92	Cytochrome P450	Cytochrome P450, family 87, subfamily A, polypeptide 6	Cytochrome P450	Belongs to the cytochrome P450 family	Cytochrome P450 family
SECCE4Rv1G0276880.1	-9.77	11.04	0	Cytochrome P450	Cytochrome P450 89A9	Cytochrome P450 monooxygenase	Belongs to the cytochrome P450 family	Cytochrome P450 family
SECCE6Rv1G0414230.1	4.86	0.1	3.13	GPI-anchored adhesin-like protein	NA	NA	NA	Cytoskeleton-related
SECCEUnv1G0546970.1	3.05	2.44	20.92	Actin	Actin-1	Actin	Actin	Cytoskeleton-related
SECCE4Rv1G0259100.1	2.16	0.3	1.46	myosin heavy chain-like protein	NA	NA	NA	Cytoskeleton-related
SECCE1Rv1G0017650.1	1.89	2.23	8.61	Protein CHUP1, chloroplastic	Actin binding protein family	NA	Protein CHUP1, chloroplastic-like	Cytoskeleton-related
SECCE6Rv1G0416510.1	1.82	0.34	1.21	Formin-like protein	Formin-like protein 7	Formin-like protein	Belongs to the formin-like family	Cytoskeleton-related
SECCE3Rv1G0184310.1	1.64	0.95	3.05	Myosin	Myosin-17	Dilute domain-containing protein	Belongs to the TRAFAC class myosin-kinesin ATPase superfamily. Myosin family	Cytoskeleton-related
SECCE4Rv1G0249450.1	1.43	2.14	5.88	Plastid movement impaired protein	NA	NA	At1g66480-like	Cytoskeleton-related
SECCE6Rv1G0404970.1	1.29	14.09	34.81	Nuclear matrix constituent protein 1	Protein CROWDED NUCLEI 1	NA	Nuclear matrix constituent protein 1-like	Cytoskeleton-related
SECCEUnv1G0571870.1	-6.55	3.16	0.03	Protein CHUP1, chloroplastic	Protein CHUP1, chloroplastic	NA	Protein CHUP1, chloroplastic-like	Cytoskeleton-related
SECCE5Rv1G0303760.1	4.9	0.04	1.12	F-box protein	F-box protein interaction domain containing protein	F-box domain-containing protein	A Receptor for Ubiquitination Targets	F-box family protein
SECCE2Rv1G0104610.1	4.45	1.09	25.3	F-box protein family-like	F-box protein SKIP19	F-box domain-containing protein	F-box LRR-repeat protein	F-box family protein
SECCE6Rv1G0386550.1	2.85	0.3	2.25	F-box plant-like protein, putative	F-box protein with a domain protein	NA	F-box protein At4g22030	F-box family protein
SECCE5Rv1G0329960.1	2.16	0.69	3.33	F-box family protein	F-box domain containing protein, expressed	DUF295 domain-containing protein	Protein of unknown function (DUF295)	F-box family protein
SECCE1Rv1G0022240.1	2.09	0.76	3.3	F-box protein	F-box domain containing protein, expressed	F-box domain-containing protein	F-Box protein	F-box family protein
SECCE6Rv1G0378700.1	2.03	4.07	17.34	F-box family protein	F-box protein	MYND-type domain-containing protein	DNA recombination	F-box family protein
SECCEUnv1G0550690.1	1.97	0.37	1.57	F-box family protein	F-box domain containing protein, expressed	F-box domain-containing protein	NA	F-box family protein
SECCE4Rv1G0260690.1	1.76	8.62	30.12	F-box family protein-like	F-box protein SKP2A	F-box domain-containing protein	Leucine-rich repeats, outliers	F-box family protein
SECCE2Rv1G0126570.1	-2.44	1.38	0.26	F-box family protein	F-box domain containing protein, expressed	F-box domain-containing protein	NA	F-box family protein
SECCE2Rv1G0075250.1	-3.78	0.51	0.04	F-box family protein	F-box domain containing protein, expressed	F-box domain-containing protein	LRR-repeat protein	F-box family protein
SECCE5Rv1G0304750.1	-9.18	1.68	0	F-box-like protein	F-box domain containing protein	F-box domain-containing protein	NA	F-box family protein
SECCE6Rv1G0447900.1	5.39	0.54	22.52	2-oxoglutarate (2OG) and Fe(II)-dependent oxygenase superfamily protein	2-oxoglutarate (2OG) and Fe(II)-dependent oxygenase superfamily protein	Fe2OG dioxygenase domain-containing protein	Belongs to the iron ascorbate-dependent oxidoreductase family	Fe2OG dioxygenase domain
SECCE7Rv1G0479300.1	5.31	0.05	2.19	2-oxoglutarate (2OG) and Fe(II)-dependent oxygenase superfamily protein	Probable 2-oxoglutarate-dependent dioxygenase JRG21	Fe2OG dioxygenase domain-containing protein	Belongs to the iron ascorbate-dependent oxidoreductase family	Fe2OG dioxygenase domain
SECCE4Rv1G0277690.1	5.09	1.03	32.57	2-oxoglutarate (2OG) and Fe(II)-dependent oxygenase superfamily protein	Fe(II)/2-oxoglutarate-dependent oxygenase	Fe2OG dioxygenase domain-containing protein	Belongs to the iron ascorbate-dependent oxidoreductase family	Fe2OG dioxygenase domain
SECCE6Rv1G0419800.1	4.77	7.81	207.69	2-oxoglutarate (2OG) and Fe(II)-dependent oxygenase superfamily protein	Fe(II)/2-oxoglutarate-dependent oxygenase	Fe2OG dioxygenase domain-containing protein	Belongs to the iron ascorbate-dependent oxidoreductase family	Fe2OG dioxygenase domain
SECCE4Rv1G0263980.1	4.65	1.43	35.39	2-oxoglutarate (2OG) and Fe(II)-dependent oxygenase superfamily protein	Fe(II)/2-oxoglutarate-dependent oxygenase	Fe2OG dioxygenase domain-containing protein	Belongs to the iron ascorbate-dependent oxidoreductase family	Fe2OG dioxygenase domain
SECCE5Rv1G0320070.1	3.77	0.58	8.1	2-oxoglutarate (2OG) and Fe(II)-dependent oxygenase superfamily protein	Probable 2-oxoglutarate-dependent dioxygenase ANS	Fe2OG dioxygenase domain-containing protein	Belongs to the iron ascorbate-dependent oxidoreductase family	Fe2OG dioxygenase domain
SECCE4Rv1G0258540.1	3.7	2.61	33.46	2-oxoglutarate (2OG) and Fe(II)-dependent oxygenase superfamily protein	Fe(II)/2-oxoglutarate-dependent oxygenase	Fe2OG dioxygenase domain-containing protein	Belongs to the iron ascorbate-dependent oxidoreductase family	Fe2OG dioxygenase domain
SECCE6Rv1G0447920.1	3.43	1.91	20.76	2-oxoglutarate (2OG) and Fe(II)-dependent oxygenase superfamily protein	2-oxoglutarate (2OG) and Fe(II)-dependent oxygenase superfamily protein	Fe2OG dioxygenase domain-containing protein	Belongs to the iron ascorbate-dependent oxidoreductase family	Fe2OG dioxygenase domain
SECCE6Rv1G0419810.1	3.19	2.71	23.96	2-oxoglutarate (2OG) and Fe(II)-dependent oxygenase superfamily protein	Fe(II)/2-oxoglutarate-dependent oxygenase	Fe2OG dioxygenase domain-containing protein	Belongs to the iron ascorbate-dependent oxidoreductase family	Fe2OG dioxygenase domain
SECCE1Rv1G0054920.1	2.66	10.14	65.4	2-oxoglutarate (2OG) and Fe(II)-dependent oxygenase superfamily protein	2-oxoglutarate (2OG) and Fe(II)-dependent oxygenase superfamily protein	Fe2OG dioxygenase domain-containing protein	Belongs to the iron ascorbate-dependent oxidoreductase family	Fe2OG dioxygenase domain
SECCE1Rv1G0055180.1	2.14	8.81	40.49	2-oxoglutarate (2OG) and Fe(II)-dependent oxygenase superfamily protein	2-oxoglutarate (2OG) and Fe(II)-dependent oxygenase superfamily protein	Fe2OG dioxygenase domain-containing protein	Belongs to the iron ascorbate-dependent oxidoreductase family	Fe2OG dioxygenase domain
SECCE5Rv1G0298290.1	-2.07	2.06	0.51	2-oxoglutarate (2OG) and Fe(II)-dependent oxygenase superfamily protein	NA	NA	NA	Fe2OG dioxygenase domain
SECCE4Rv1G0218270.1	4.05	7.2	120.09	Haloacid dehalogenase-like hydrolase	At2g32150/F22D22.10	NA	Haloacid dehalogenase-like hydrolase (HAD) superfamily protein	Haloacid dehalogenase
SECCE2Rv1G0076610.1	2.76	16.48	115.48	Haloacid dehalogenase-like hydrolase domain-containing protein 3	Haloacid dehalogenase-like hydrolase (HAD) superfamily protein	NA	HAD-hyrolase-like	Haloacid dehalogenase
SECCE5Rv1G0342960.1	3.3	1.31	13.42	Nodulin-like / Major Facilitator Superfamily protein	Major facilitator superfamily protein	Nodulin-like domain-containing protein	Nodulin-like	Nodulin-like proteins
SECCE1Rv1G0042540.1	-1.57	5.49	1.89	Nodulin-like / Major Facilitator Superfamily protein	Major facilitator superfamily protein	Nodulin-like domain-containing protein	Nodulin-like	Nodulin-like proteins
SECCE1Rv1G0062540.1	-1.21	14.22	6.36	Pentatricopeptide repeat superfamily protein	Pentatricopeptide repeat-containing protein At2g15690, mitochondrial	DYW_deaminase domain-containing protein	Protein kinase domain	Pentatricopeptide repeats
SECCEUnv1G0528160.1	-1.55	0.87	0.31	Pentatricopeptide repeat-containing protein, putative	Pentatricopeptide repeat-containing protein At1g02060, chloroplastic	PPR_long domain-containing protein	PPR repeat	Pentatricopeptide repeats
SECCE1Rv1G0052720.1	-1.61	1.88	0.63	Pentatricopeptide repeat-containing protein	Pentatricopeptide repeat-containing protein At1g07740, mitochondrial	PPR_long domain-containing protein	Pentacotripeptide-repeat region of PRORP	Pentatricopeptide repeats
SECCE7Rv1G0514470.1	-1.63	0.77	0.26	Pentatricopeptide repeat-containing protein	Pentatricopeptide repeat-containing protein At1g08070, chloroplastic	DYW_deaminase domain-containing protein	PPR repeat family	Pentatricopeptide repeats
SECCE2Rv1G0088770.1	-1.82	4.73	1.39	Pentatricopeptide repeat-containing protein	Protein THYLAKOID ASSEMBLY 8-like, chloroplastic	NAM-associated domain-containing protein	Pentatricopeptide repeat domain	Pentatricopeptide repeats
SECCE3Rv1G0198840.1	-1.85	0.71	0.2	Pentatricopeptide repeat-containing protein	Pentatricopeptide repeat-containing protein At3g24000, mitochondrial	DYW_deaminase domain-containing protein	DYW family of nucleic acid deaminases	Pentatricopeptide repeats
SECCE6Rv1G0423090.1	-1.93	0.55	0.15	Pentatricopeptide repeat-containing protein	Pentatricopeptide repeat-containing protein At3g49170, chloroplastic	DYW_deaminase domain-containing protein	DYW family of nucleic acid deaminases	Pentatricopeptide repeats
SECCE5Rv1G0319410.1	-1.96	3.3	0.87	Pentatricopeptide repeat-containing protein, putative	Pentatricopeptide repeat-containing protein At2g38420, mitochondrial	PPR_long domain-containing protein	NA	Pentatricopeptide repeats
SECCE5Rv1G0344140.1	-1.96	1.08	0.28	Pentatricopeptide repeat-containing protein	Pentatricopeptide repeat-containing protein At1g20300, mitochondrial	PPR_long domain-containing protein	Pentacotripeptide-repeat region of PRORP	Pentatricopeptide repeats
SECCE4Rv1G0287300.1	-2.03	3.85	0.98	Pentatricopeptide repeat-containing protein	Pentatricopeptide repeat-containing protein At5g04810, chloroplastic	PPR_long domain-containing protein	PPR repeat	Pentatricopeptide repeats
SECCE2Rv1G0136280.1	-2.1	2.38	0.57	Pentatricopeptide repeat-containing protein	Pentatricopeptide repeat-containing protein At4g01990, mitochondrial	PPR_long domain-containing protein	Pentatricopeptide repeat domain	Pentatricopeptide repeats
SECCE5Rv1G0343620.1	2.14	0.77	3.41	Genome polyprotein	NA	NA	NA	Polyproteins
SECCE3Rv1G0184250.1	2.1	0.83	3.66	Gag-Pol polyprotein	Zinc knuckle (CCHC-type) family protein	CCHC-type domain-containing protein	zinc finger	Polyproteins
SECCE2Rv1G0135120.1	-2.47	1.54	0.3	Gag polyprotein	NA	CCHC-type domain-containing protein	NA	Polyproteins
SECCE5Rv1G0352640.1	4.25	0.56	11.58	Short-chain dehydrogenase/reductase family protein	NAD dependent epimerase/dehydratase family protein, expressed	3-oxoacyl-[acyl-carrier-protein] reductase	Enoyl-(Acyl carrier protein) reductase	Putative dehydrogenases/reductases
SECCE2Rv1G0107600.1	4.17	0.71	13.54	Aldo/keto reductase family oxidoreductase	Probable aldo-keto reductase 3	Aldo_ket_red domain-containing protein	Aldo/keto reductase family	Putative dehydrogenases/reductases
SECCE1Rv1G0057760.1	4.05	1.4	24.64	Reductase 1	Probable NAD(P)H-dependent oxidoreductase 1	Aldo_ket_red domain-containing protein	Aldo/keto reductase family	Putative dehydrogenases/reductases
SECCE1Rv1G0048820.1	3.39	0.42	4.36	Short-chain dehydrogenase/reductase family protein	NAD dependent epimerase/dehydratase family protein, expressed	3-oxoacyl-[acyl-carrier-protein] reductase	Enoyl-(Acyl carrier protein) reductase	Putative dehydrogenases/reductases
SECCE2Rv1G0111620.1	3.27	0.11	1.2	Short chain dehydrogenase/reductase	Short-chain dehydrogenase/reductase 2b	11-beta-hydroxysteroid dehydrogenase-like protein	Belongs to the short-chain dehydrogenases reductases (SDR) family	Putative dehydrogenases/reductases
SECCE7Rv1G0480820.1	2.79	0.7	4.94	Short-chain dehydrogenase/reductase family protein	Short-chain dehydrogenase reductase 2a	3-oxoacyl-[acyl-carrier-protein] reductase	Belongs to the short-chain dehydrogenases reductases (SDR) family	Putative dehydrogenases/reductases
SECCE1Rv1G0040200.1	1.99	2.76	11.48	Aldo-keto reductase	NADPH-dependent aldo-keto reductase, chloroplastic	Aldo_ket_red domain-containing protein	Aldo/keto reductase family	Putative dehydrogenases/reductases
SECCE1Rv1G0058900.1	1.97	14.69	59.74	Short chain dehydrogenase/reductase	Short-chain dehydrogenase/reductase 2b	3-oxoacyl-[acyl-carrier-protein] reductase	Belongs to the short-chain dehydrogenases reductases (SDR) family	Putative dehydrogenases/reductases
SECCE6Rv1G0397920.1	-2.33	1.52	0.32	Short-chain dehydrogenase/reductase family protein	NAD(P)-binding Rossmann-fold superfamily protein	11-beta-hydroxysteroid dehydrogenase-like protein	Belongs to the short-chain dehydrogenases reductases (SDR) family	Putative dehydrogenases/reductases
SECCE4Rv1G0257070.1	-2.8	31.08	4.57	Short-chain dehydrogenase/reductase family protein	NAD dependent epimerase/dehydratase family protein, expressed	3-oxoacyl-[acyl-carrier-protein] reductase	Enoyl-(Acyl carrier protein) reductase	Putative dehydrogenases/reductases
SECCE5Rv1G0367320.1	4.48	0.05	1.27	Glycosyltransferase	Glycosyltransferase (Fragment)	Glycosyltransferase	Nucleotide-diphospho-sugar transferase	Putative glycosyltransferase
SECCE3Rv1G0207770.1	3.03	1	8.53	Glycosyltransferase	OJ1485_B09.2 protein	Glycosyltransferase	Nucleotide-diphospho-sugar transferase	Putative glycosyltransferase
SECCE7Rv1G0482040.1	2.53	1.36	8.02	Hexosyltransferase	Hexosyltransferase	Hexosyltransferase	Belongs to the glycosyltransferase 8 family	Putative glycosyltransferase
SECCE6Rv1G0433010.1	2.01	2.13	8.69	Glycosyltransferase	At2g41640/T32G6.16	Xylan arabinosyl transferase	Protein of unknown function (DUF563)	Putative glycosyltransferase
SECCE2Rv1G0069010.1	-2.46	2.36	0.44	Glycosyltransferases	Probable glucuronosyltransferase Os03g0287800	Glycosyltransferases	Involved in the synthesis of glucuronoxylan hemicellulose in secondary cell walls	Putative glycosyltransferase
SECCE5Rv1G0353010.1	2.12	29.65	132.26	Beta-glucosidase	Glycosyl hydrolase family 3 N terminal domain containing protein, expressed	Beta-glucosidase	Glycosyl hydrolase family 3 N terminal domain	Putative hydrolases
SECCE2Rv1G0128200.1	3.75	0.58	8.35	Alpha/beta-Hydrolases superfamily protein, putative	Probable carboxylesterase 2	Abhydrolase_3 domain-containing protein	alpha/beta hydrolase fold	Putative hydrolases
SECCE3Rv1G0197210.1	3.72	0.8	10.47	Alpha/beta-Hydrolases superfamily protein	Alpha/beta-Hydrolases superfamily protein	Hydrolase_4 domain-containing protein	Serine aminopeptidase, S33	Putative hydrolases
SECCE5Rv1G0355840.1	2.97	6.18	49.13	Alpha/beta-Hydrolases superfamily protein	Probable carboxylesterase 15	Abhydrolase_3 domain-containing protein	alpha/beta hydrolase fold	Putative hydrolases
SECCE4Rv1G0226270.1	2.08	1.73	7.36	Aldolase superfamily protein	NA	NA	NA	Putative hydrolases
SECCE3Rv1G0166970.1	2	20.6	86.47	Alpha/beta-Hydrolases superfamily protein	Monoglyceride lipase isoform 2-like	Hydrolase_4 domain-containing protein	Serine aminopeptidase, S33	Putative hydrolases
SECCE7Rv1G0497770.1	1.89	8.2	31.46	Alpha/beta hydrolase-fold family protein	Alpha/beta hydrolase-fold family protein	AB hydrolase-1 domain-containing protein	Alpha/beta hydrolase family	Putative hydrolases
SECCE1Rv1G0028610.1	1.72	3.04	10.18	Alpha/beta-Hydrolases superfamily protein	Hydrolase, alpha/beta fold family protein, expressed	AB hydrolase-1 domain-containing protein	alpha/beta hydrolase fold	Putative hydrolases
SECCE7Rv1G0465190.1	1.68	2.5	8.07	glycosyl hydrolase family 10 protein / carbohydrate-binding domain-containing protein	NA	NA	NA	Putative hydrolases
SECCE5Rv1G0360940.1	-2.48	4.66	0.89	Alpha/beta-Hydrolases superfamily protein, putative	Probable carboxylesterase 2	Abhydrolase_3 domain-containing protein	alpha/beta hydrolase fold	Putative hydrolases
SECCE4Rv1G0221910.1	-3.44	12.98	1.12	alpha/beta-Hydrolases superfamily protein	NA	NA	NA	Putative hydrolases
SECCE7Rv1G0521150.1	-5.66	14.47	0.28	Carboxymethylenebutenolidase-like protein	Alpha/beta-Hydrolases superfamily protein	DLH domain-containing protein	Dienelactone hydrolase family	Putative hydrolases
SECCE6Rv1G0387370.1	8.18	0	5.12	S-adenosyl-L-methionine-dependent methyltransferases superfamily protein	NA	NAM-associated domain-containing protein	NA	Putative methyltransferases
SECCE7Rv1G0522960.1	4.14	1.22	22.08	S-adenosylmethionine-dependent methyltransferase, putative	S-adenosyl-L-methionine-dependent methyltransferases superfamily protein	Methyltransf_11 domain-containing protein	Methyltransferase domain	Putative methyltransferases
SECCE1Rv1G0032180.1	1.14	7.83	17.89	S-adenosyl-L-methionine-dependent methyltransferases superfamily protein	Methyltransferase	Methyltransferase	Putative S-adenosyl-L-methionine-dependent methyltransferase	Putative methyltransferases
SECCE3Rv1G0202790.1	-1.42	6.68	2.64	S-adenosyl-L-methionine-dependent methyltransferases superfamily protein	Methyltransferase	Methyltransferase	Putative S-adenosyl-L-methionine-dependent methyltransferase	Putative methyltransferases
SECCE6Rv1G0450320.1	-4.33	31.44	1.55	O-methyltransferase	O-methyltransferase family protein, expressed	O-methyltransferase	Belongs to the class I-like SAM-binding methyltransferase superfamily. Cation-independent O- methyltransferase family	Putative methyltransferases
SECCE6Rv1G0422200.1	-5.02	56.03	1.85	O-methyltransferase	O-methyltransferase family protein, expressed	O-methyltransferase	Belongs to the class I-like SAM-binding methyltransferase superfamily. Cation-independent O- methyltransferase family	Putative methyltransferases
SECCE3Rv1G0188590.1	4.01	2.72	45.57	senescence regulator (Protein of unknown function, DUF584)	AT3g45210/T14D3_150	NA	Senescence regulator	Putative senescence regulators
SECCE6Rv1G0392010.1	1.37	24.32	64.42	Senescence-associated family protein	Senescence-associated protein OSA15, chloroplastic	NA	leaf senescence	Putative senescence regulators
SECCE7Rv1G0502920.1	-2.24	3.23	0.71	senescence-associated family protein (DUF581)	FCS-Like Zinc finger 1	FLZ-type domain-containing protein	zinc-finger of the FCS-type, C2-C2	Putative senescence regulators
SECCE5Rv1G0328260.1	-3.28	19.56	2.12	senescence-associated family protein (DUF581)	FCS-Like Zinc finger 1	FLZ-type domain-containing protein	zinc-finger of the FCS-type, C2-C2	Putative senescence regulators
SECCE3Rv1G0193470.1	3.61	1.6	20.88	RING/U-box superfamily protein	NA	NA	NA	RING superfamily
SECCE2Rv1G0119860.1	2.63	13.92	88.68	RING/U-box superfamily protein	AT4g31450/F3L17_20	RING-type domain-containing protein	Ring finger domain	RING superfamily
SECCE5Rv1G0321740.1	2.1	8.51	37.97	RING/U-box superfamily protein	AT5g15820/F14F8_200	RING-type domain-containing protein	RING-like zinc finger	RING superfamily
SECCE7Rv1G0495170.1	2.01	0.42	1.72	RING/FYVE/PHD zinc finger protein, putative	RING/FYVE/PHD zinc finger superfamily protein	PHD-type domain-containing protein	NA	RING superfamily
SECCE7Rv1G0508180.1	1.89	5.38	20.41	RING/U-box superfamily protein	AT4g31450/F3L17_20	RING-type domain-containing protein	Ring finger domain	RING superfamily
SECCE2Rv1G0080710.1	1.67	7.24	22.98	RING/U-box superfamily protein, putative	E3 ubiquitin-protein ligase MPSR1	RING-type domain-containing protein	RING-type zinc-finger	RING superfamily
SECCE2Rv1G0130640.1	1.32	3.82	9.89	RING/U-box superfamily protein	BRAP2 RING ZnF UBP domain-containing protein 1	UBP-type domain-containing protein	BRCA1-associated protein 2	RING superfamily
SECCE7Rv1G0484050.1	1.26	8.76	21.58	RING/U-box superfamily protein	E3 ubiquitin ligase BIG BROTHER-related	RING-type domain-containing protein	RING-like zinc finger	RING superfamily
SECCE4Rv1G0257800.1	-1.37	33.35	13.12	RING/U-box superfamily protein	RING-type E3 ubiquitin transferase	RING-type domain-containing protein	RING-like zinc finger	RING superfamily
SECCE5Rv1G0320140.1	-1.75	1.16	0.35	RING/U-box domain-containing protein	Emb|CAB75487.1	RBR-type E3 ubiquitin transferase	In Between Ring fingers	RING superfamily
SECCE5Rv1G0320550.1	-2	58.48	14.82	RING/U-box superfamily protein	NA	NA	Protein of unknown function (DUF1668)	RING superfamily
SECCE5Rv1G0374670.1	-2.5	6.81	1.23	RING/U-box superfamily protein	RING/U-box superfamily protein	RING-type domain-containing protein	NA	RING superfamily
SECCE4Rv1G0253760.1	-5.71	1.24	0.02	RING/U-box superfamily protein	Emb|CAB75487.1	RBR-type E3 ubiquitin transferase	In Between Ring fingers	RING superfamily
SECCEUnv1G0527880.1	6.49	0.03	2.66	HAT dimerization domain-containing protein	HAT dimerization domain-containing protein	NA	Protein of unknown function (DUF 659)	Transposon proteins
SECCE3Rv1G0181820.1	2.52	6.92	39.44	HAT transposon superfamily	HAT dimerization domain-containing protein / transposase-like protein	NA	Protein of unknown function (DUF 659)	Transposon proteins
SECCE3Rv1G0151060.1	2.46	0.55	3.16	Transposon protein, putative, CACTA, En/Spm sub-class	NA	DUF4218 domain-containing protein	source UniProtKB	Transposon proteins
SECCE6Rv1G0386130.1	2.44	0.46	2.68	Transposon protein, putative, CACTA, En/Spm sub-class, expressed	NA	NA	NA	Transposon proteins
SECCE4Rv1G0273280.1	2.36	0.46	2.48	Transposon protein, putative, CACTA, En/Spm sub-class	Plant transposase (Ptta/En/Spm family)	Transposase_23 domain-containing protein	NA	Transposon proteins
SECCE4Rv1G0232830.1	2.2	6.2	28.54	HAT transposon superfamily	HAT dimerization domain-containing protein / transposase-like protein	NA	Protein of unknown function (DUF 659)	Transposon proteins
SECCE1Rv1G0032790.1	2.03	0.29	1.29	Retrovirus-related Pol polyprotein from transposon TNT 1-94	NA	NA	ATPase family associated with various cellular activities (AAA)	Transposon proteins
SECCE4Rv1G0259000.1	-2.36	1.2	0.25	Retrotransposon protein, putative, Ty3-gypsy subclass	Myosin heavy chain-like protein	NA	NA	Transposon proteins
SECCE4Rv1G0259010.1	-2.81	1.81	0.26	Retrotransposon protein, putative, unclassified	Myosin heavy chain-like protein	NA	NA	Transposon proteins
SECCE4Rv1G0246370.1	-3.76	16.04	1.27	Transposon protein, putative, Pong sub-class	Nuclease	DDE Tnp4 domain-containing protein	DNA mismatch repair protein Mlh1 C-terminus	Transposon proteins
SECCEUnv1G0537800.1	7.25	0.01	2.33	Glycosyltransferase	Glycosyltransferase	Glycosyltransferase	Belongs to the UDP-glycosyltransferase family	UDP-glycosyltransferase family
SECCE3Rv1G0188130.1	5.63	0.13	6.59	Glycosyltransferase	Glycosyltransferase	Glycosyltransferase	Belongs to the UDP-glycosyltransferase family	UDP-glycosyltransferase family
SECCE5Rv1G0353660.1	4.33	0.14	2.98	UDP-glycosyltransferase	Glucosyl transferase, putative, expressed	Glycosyltransferase	UDP-glucoronosyl and UDP-glucosyl transferase	UDP-glycosyltransferase family
SECCE4Rv1G0293360.1	4.15	3.77	69.42	Glycosyltransferase	Glycosyltransferase (Fragment)	Glycosyltransferase	Belongs to the UDP-glycosyltransferase family	UDP-glycosyltransferase family
SECCE5Rv1G0358350.1	2.82	0.36	2.6	Glycosyltransferase	Glycosyltransferase	Glycosyltransferase	Belongs to the UDP-glycosyltransferase family	UDP-glycosyltransferase family
SECCE5Rv1G0319440.1	2.67	0.19	1.21	Glycosyltransferase	UDP-glycosyltransferase 79	Glycosyltransferase	Belongs to the UDP-glycosyltransferase family	UDP-glycosyltransferase family
SECCEUnv1G0535680.1	2.66	0.84	5.46	Glycosyltransferase	Glycosyltransferase	Glycosyltransferase	Belongs to the UDP-glycosyltransferase family	UDP-glycosyltransferase family
SECCE5Rv1G0358340.1	2.6	0.31	1.96	Glycosyltransferase	Glycosyltransferase	Glycosyltransferase	Belongs to the UDP-glycosyltransferase family	UDP-glycosyltransferase family
SECCE2Rv1G0112530.1	2.3	2.87	14.45	Glycosyltransferase	Glycosyltransferase	Glycosyltransferase	Belongs to the UDP-glycosyltransferase family	UDP-glycosyltransferase family
SECCE3Rv1G0163920.1	2.17	0.6	2.85	Glycosyltransferase	Glycosyltransferase	Glycosyltransferase	Belongs to the UDP-glycosyltransferase family	UDP-glycosyltransferase family
SECCE6Rv1G0408250.1	2.02	1.57	6.44	Glycosyltransferase	Glycosyltransferase (Fragment)	Glycosyltransferase	Belongs to the UDP-glycosyltransferase family	UDP-glycosyltransferase family
SECCE5Rv1G0341340.1	1.75	0.38	1.34	Glycosyltransferase	Glycosyltransferase	Glycosyltransferase	Belongs to the UDP-glycosyltransferase family	UDP-glycosyltransferase family
SECCE7Rv1G0475020.1	1.69	5.96	19.72	UDP-glycosyltransferase	Glucosyl transferase, putative, expressed	Glycosyltransferase	Belongs to the UDP-glycosyltransferase family	UDP-glycosyltransferase family
SECCE5Rv1G0319450.1	1.68	2.62	8.46	Glycosyltransferase	UDP-glycosyltransferase 79	Glycosyltransferase	Belongs to the UDP-glycosyltransferase family	UDP-glycosyltransferase family
SECCE2Rv1G0129960.1	1.58	5.3	16.31	UDP-glycosyltransferase	Glycosyltransferase	Glycosyltransferase	UDP-Glycosyltransferase	UDP-glycosyltransferase family
SECCE2Rv1G0081510.1	1.55	3.96	11.91	Glycosyltransferase	Glycosyltransferase (Fragment)	Glycosyltransferase	Belongs to the UDP-glycosyltransferase family	UDP-glycosyltransferase family
SECCE5Rv1G0361640.1	-1.92	1.3	0.35	UDP-glycosyltransferase	Glycosyltransferase	Glycosyltransferase	Belongs to the UDP-glycosyltransferase family	UDP-glycosyltransferase family
SECCE4Rv1G0278360.1	-2.21	2.08	0.46	Glycosyltransferase	Glycosyltransferase	Glycosyltransferase	Belongs to the UDP-glycosyltransferase family	UDP-glycosyltransferase family
SECCE4Rv1G0242470.1	-2.5	9.81	1.81	UDP-glycosyltransferase 73C7	NA	NA	NA	UDP-glycosyltransferase family
SECCE5Rv1G0361650.1	-2.93	1.24	0.16	UDP-glycosyltransferase	Glycosyltransferase	Glycosyltransferase	Belongs to the UDP-glycosyltransferase family	UDP-glycosyltransferase family
SECCE7Rv1G0459370.1	-6.19	4.53	0.06	Glycosyltransferase	Glycosyltransferase	Glycosyltransferase	Belongs to the UDP-glycosyltransferase family	UDP-glycosyltransferase family
SECCE7Rv1G0459340.1	-6.38	7.29	0.09	Glycosyltransferase	Glycosyltransferase	Glycosyltransferase	Belongs to the UDP-glycosyltransferase family	UDP-glycosyltransferase family
SECCE6Rv1G0434960.1	3.49	0.22	2.57	Progesterone 5-beta-reductase	3-oxo-Delta(4,5)-steroid 5-beta-reductase	Epimerase domain-containing protein	3-oxo-Delta(4,5)-steroid 5-beta-reductase-like	Unknown	Other stress-related proteins
SECCE6Rv1G0434920.1	2.64	0.28	1.79	Progesterone 5-beta-reductase	3-oxo-Delta(4,5)-steroid 5-beta-reductase	Epimerase domain-containing protein	3-oxo-Delta(4,5)-steroid 5-beta-reductase-like	Unknown	Other stress-related proteins
SECCE7Rv1G0482210.1	11.02	0	15.63	Membrane steroid-binding protein	Membrane steroid binding protein 1, putative, expressed	Cytochrome b5 heme-binding domain-containing protein	Belongs to the cytochrome b5 family	Unknown
SECCE2Rv1G0091810.1	8.25	0	9.35	Nucleolar GTP-binding protein	NA	NA	NA	Unknown
SECCE5Rv1G0330180.1	5.36	0.09	3.94	Transmembrane protein 45B	Proteinase inhibitor I4, serpin (DUF716)	NA	Family of unknown function (DUF716)	Unknown
SECCE4Rv1G0220880.1	5.01	0.18	5.84	Maf-like protein, expressed	Maf-like protein, expressed	NA	Maf-like protein	Unknown
SECCE7Rv1G0517930.1	4.98	0.18	6.69	Flavin-containing monooxygenase	Flavin-containing monooxygenase	Flavin-containing monooxygenase	flavin-containing monooxygenase	Unknown
SECCE2Rv1G0107440.1	4.66	0.07	1.83	C2 and GRAM domain-containing protein	BAG-associated GRAM protein 1	VASt domain-containing protein	domain in glucosyltransferases, myotubularins and other putative membrane-associated proteins	Unknown
SECCE5Rv1G0297360.1	4.45	0.23	5.6	Ephrin type-B receptor 2	NA	NA	Protein of unknown function (DUF3615)	Unknown
SECCE7Rv1G0491100.1	4.41	0.16	3.46	XH/XS domain protein	Factor of DNA methylation 1	XH domain-containing protein	XH domain	Unknown
SECCEUnv1G0536640.1	4.36	0.09	1.91	transmembrane protein, putative (DUF247)	Transmembrane protein, putative (DUF247)	Protein kinase domain-containing protein	Plant protein of unknown function	Unknown
SECCE2Rv1G0127140.1	4.14	0.75	13.43	ID=SECCE2Rv1G0127140.1	NA	NA	NA	Unknown
SECCE5Rv1G0324960.1	4.12	0.51	9.35	cotton fiber-like protein (DUF761)	Pathogen-associated molecular patterns-induced protein A70	DUF4408 domain-containing protein	Cotton fibre expressed protein	Unknown
SECCE5Rv1G0323910.1	3.97	0.16	2.8	Flavin-containing monooxygenase	Flavin-containing monooxygenase	Flavin-containing monooxygenase	Flavin-containing monooxygenase	Unknown
SECCE5Rv1G0324970.1	3.79	4.5	63.7	cotton fiber-like protein (DUF761)	Pathogen-associated molecular patterns-induced protein A70	DUF4408 domain-containing protein	Cotton fibre expressed protein	Unknown
SECCE2Rv1G0098270.1	3.59	1.12	14.27	Plant/T7H20-70 protein	Emb|CAB82975.1	NA	expressed protein	Unknown
SECCE5Rv1G0373880.1	3.44	0.88	10.52	ID=SECCE5Rv1G0373880.1	NA	NA	NA	Unknown
SECCE2Rv1G0086710.1	3.23	0.86	8.6	Mannose-binding lectin superfamily protein	NA	NA	NA	Unknown
SECCE6Rv1G0417310.1	3.08	0.54	4.74	Transmembrane protein 184C	Protein LAZ1 homolog 2	NA	Organic solute transporter Ostalpha	Unknown
SECCE1Rv1G0023630.1	3.04	15.31	131.69	Plant/T7N9-9 protein	At1g27030/T7N9_9	DUF1338 domain-containing protein	DUF1338	Unknown
SECCE2Rv1G0120350.1	2.83	0.17	1.25	lipid-binding serum glycoprotein family protein	NA	NA	NA	Unknown
SECCE7Rv1G0499480.1	2.77	26.85	186.37	cysteine-rich/transmembrane domain A-like protein	Cysteine-rich/transmembrane domain A-like protein	CYSTM domain-containing protein	NA	Unknown
SECCE4Rv1G0233770.1	2.73	0.42	2.89	AAA ATPase containing von Willebrand factor type A	Tetratricopeptide repeat (TPR)-like superfamily protein	NA	Plant lipid transfer protein / seed storage protein / trypsin-alpha amylase inhibitor domain family	Unknown
SECCE6Rv1G0411300.1	2.72	5.64	38.24	Transmembrane protein, putative	At2g31940/F20M17.2	NA	NA	Unknown
SECCE5Rv1G0330620.1	2.71	197.85	1312.35	Ripening-related protein	Putative ripening-related protein 2	NA	Kiwellin-like	Unknown
SECCE1Rv1G0031480.1	2.7	0.33	2.2	Metallo-beta-lactamase-like	Metallo-beta-lactamase family protein	Lactamase_B domain-containing protein	4Fe-4S single cluster domain of Ferredoxin I	Unknown
SECCE7Rv1G0481650.1	2.7	0.31	2.08	transmembrane protein, putative (DUF247)	Transmembrane protein, putative (DUF247)	Protein kinase domain-containing protein	Plant protein of unknown function	Unknown
SECCE2Rv1G0087660.1	2.68	1.34	8.8	Capsid protein	NA	NA	NA	Unknown
SECCE4Rv1G0227380.1	2.64	2.05	13.14	Expressed protein-RZ53	NA	NA	NA	Unknown
SECCE7Rv1G0495100.1	2.64	18.78	118.21	KED-like protein	NA	NA	NA	Unknown
SECCE5Rv1G0345950.1	2.57	0.41	2.4	Embryogenesis transmembrane protein-like	Embryogenesis transmembrane protein, putative	Cadmium tolerance factor	Domain of unknown function	Unknown
SECCEUnv1G0544930.1	2.54	1.99	11.81	Non-symbiotic hemoglobin	Non-symbiotic hemoglobin 2	Hemoglobin 1	Belongs to the globin family	Unknown
SECCE1Rv1G0006390.1	2.33	0.7	3.64	TOX high mobility group box protein, putative (DUF1635)	TOX high mobility group box protein, putative (DUF1635)	NA	Protein of unknown function (DUF1635)	Unknown
SECCE7Rv1G0499470.1	2.29	12.12	60.43	cysteine-rich/transmembrane domain A-like protein	Cysteine-rich/transmembrane domain A-like protein	CYSTM domain-containing protein	NA	Unknown
SECCE1Rv1G0011780.1	2.24	6.93	33.57	Dentin sialophosphoprotein-related, putative isoform 1	Protein LNK1	NA	NA	Unknown
SECCE2Rv1G0082110.1	2.19	4.77	22.34	calmodulin-binding protein (DUF1645)	AR781	NA	Protein of unknown function (DUF1645)	Unknown
SECCE7Rv1G0499460.1	2.19	15.15	71.69	cysteine-rich/transmembrane domain A-like protein	Cysteine-rich/transmembrane domain A-like protein	CYSTM domain-containing protein	NA	Unknown
SECCE2Rv1G0103950.1	2.04	13.45	57.63	T-complex protein 11	T-complex protein 11	NA	T-complex protein 11	Unknown
SECCE3Rv1G0182100.1	2.04	23.26	96.73	Tat pathway signal sequence family protein	Expressed protein	NA	NA	Unknown
SECCE1Rv1G0021190.1	1.99	5.23	21.55	PHD finger family protein / SWIB complex BAF60b domain-containing protein / GYF domain-containing protein	NA	NA	NA	Unknown
SECCE3Rv1G0146260.1	1.93	5.37	20.96	O-linked-mannose beta-1,4-N-acetylglucosaminyltransferase-like protein	Alpha-1,3-arabinosyltransferase XAT2	Glycosyltransferase, HGA-like, putative,expressed	Protein of unknown function (DUF563)	Unknown
SECCEUnv1G0556610.1	1.9	3.08	11.99	Transmembrane protein, putative	NA	NA	Protein of unknown function (DUF1475)	Unknown
SECCE7Rv1G0499530.1	1.87	3.5	13.35	Transmembrane protein, putative	NA	NA	Protein of unknown function (DUF1475)	Unknown
SECCE4Rv1G0243800.1	1.78	7.57	26.99	U1-lycotoxin-Ls1bb	NA	NA	NA	Unknown
SECCE2Rv1G0083520.1	1.76	2.43	8.59	methyl esterase 11	Putative methylesterase 11, chloroplastic	AB hydrolase-1 domain-containing protein	Alpha/beta hydrolase family	Unknown
SECCE6Rv1G0432160.1	1.73	1.55	5.33	DUF4228 domain protein	DUF4228 domain protein	NA	Domain of unknown function (DUF4228)	Unknown
SECCE4Rv1G0271620.1	1.71	11.59	38.98	Myeloid leukemia factor 1	AT4g22740/T12H17_130	NA	Myelodysplasia-myeloid leukemia factor 1-interacting protein	Unknown
SECCE6Rv1G0406620.1	1.69	1.56	5.14	C2 and GRAM domain-containing protein	BAG-associated GRAM protein 1	C2 domain-containing protein	Domain of unknown function (DUF4782)	Unknown
SECCE4Rv1G0243940.1	1.67	6.37	20.92	(RAP Annotation release2) Galactose-binding like domain containing protein	DUF1997 family protein, putative (DUF1997)	NA	Protein of unknown function (DUF1997)	Unknown
SECCE6Rv1G0435610.1	1.65	5.54	17.72	DUF3511 domain protein	ABC family ABC transporter, putative (DUF3511)	NA	Domain of unknown function (DUF3511)	Unknown
SECCE3Rv1G0189360.1	1.6	17.99	55.54	Coiled-coil domain-containing protein 25	Coiled-coil protein	NFACT-R_1 domain-containing protein	Domain of unknown function (DUF814)	Unknown
SECCE6Rv1G0441260.1	1.6	5.95	18.66	Heptahelical transmembrane protein 2	Heptahelical transmembrane protein 3	NA	Haemolysin-III related	Unknown
SECCE6Rv1G0451720.1	1.57	6.06	18.16	DUF668 family protein	Protein PSK SIMULATOR 2	Protein kinase domain-containing protein	Protein of unknown function (DUF668)	Unknown
SECCE4Rv1G0233310.1	1.56	14.98	44.48	dentin sialophosphoprotein-like protein	Protein LNK1	NA	isoform X1	Unknown
SECCE4Rv1G0254270.1	1.56	1.99	5.99	PHD finger protein-like	PHD finger family protein	PHD-type domain-containing protein	PHD-zinc-finger like domain	Unknown
SECCE3Rv1G0193050.1	1.54	6.52	19.76	Breast carcinoma-amplified sequence 3-like protein	Autophagy-related protein 18f	BCAS3 domain-containing protein	Breast carcinoma amplified sequence 3	Unknown
SECCE3Rv1G0184240.1	1.45	3.49	9.83	WEB family protein, chloroplastic	Myosin heavy chain-related protein	NA	WEB family	Unknown
SECCE7Rv1G0464940.1	1.44	1.71	4.71	Dentin sialophosphoprotein-related, putative isoform 1	Dentin sialophosphoprotein-like protein	Occludin_ELL domain-containing protein	Occludin homology domain	Unknown
SECCE2Rv1G0106940.1	1.41	20.03	55.6	WPP domain-interacting protein 1	WPP domain-interacting protein 2	NA	WPP domain-interacting protein	Unknown
SECCE1Rv1G0041140.1	1.39	1.58	4.28	SAC3/GANP/Nin1/mts3/eIF-3 p25 family protein	SAC3 family protein A	PCI domain-containing protein	SAC3/GANP family	Unknown
SECCE3Rv1G0177950.1	1.36	12.95	34.03	Calmodulin-binding protein	IQ domain-containing protein IQM1	NA	Short calmodulin-binding motif containing conserved Ile and Gln residues.	Unknown
SECCEUnv1G0562800.1	1.28	4.7	11.78	C2 and GRAM domain-containing protein	NA	NA	Domain of unknown function (DUF4782)	Unknown
SECCE6Rv1G0415710.1	1.24	6.3	15.37	Protein RFT1-like protein	Protein RFT1 homolog	Protein RFT1 homolog	Rft protein	Unknown
SECCE2Rv1G0085190.1	1.08	12.56	27.26	Interferon-related developmental regulator 1	Interferon-related developmental regulator family protein, expressed	IFRD domain-containing protein	Interferon-related developmental regulator (IFRD)	Unknown
SECCE7Rv1G0510610.1	-1.14	414.14	192.41	DUF3511 domain protein	ABC family ABC transporter, putative (DUF3511)	NA	Domain of unknown function (DUF3511)	Unknown
SECCE5Rv1G0354810.1	-1.59	324.45	112.61	mRNA, clone: RTFL01-34-C05	NA	NA	NA	Unknown
SECCE4Rv1G0276400.1	-1.64	15.06	5.07	Plant/F18O14-17 protein	F18O14.9	NA	membrane protein At1g75140-like	Unknown
SECCE3Rv1G0152890.1	-1.67	15.85	5.09	Mitochondrial glycoprotein	AT5g05990/K18J17_19	NA	Mitochondrial glycoprotein	Unknown
SECCE4Rv1G0234220.1	-1.67	15.9	5.2	Flavin-binding kelch domain F box protein	Adagio-like protein 3	PAS domain-containing protein	Motif C-terminal to PAS motifs (likely to contribute to PAS structural domain)	Unknown
SECCE2Rv1G0096260.1	-1.7	3.26	1.05	Melanoma-associated antigen G1	Melanoma-associated antigen G1-like protein	MAGE domain-containing protein	Melanoma-associated antigen	Unknown
SECCE7Rv1G0459620.1	-1.71	11.51	3.56	Copper ion-binding protein	Copper ion-binding protein	NA	NA	Unknown
SECCE4Rv1G0246470.1	-1.74	23.61	7.4	Mitochondrial glycoprotein-like	AT5g05990/K18J17_19	NA	Mitochondrial glycoprotein	Unknown
SECCE7Rv1G0485200.1	-1.8	6.12	1.79	IMPACT family member in pol 5'region	NA	UPF0029 domain-containing protein	Uncharacterized protein family UPF0029	Unknown
SECCE3Rv1G0191520.1	-1.84	2.33	0.67	Mitochondrial glycoprotein	Mitochondrial glycoprotein family protein	NA	Mitochondrial glycoprotein	Unknown
SECCE5Rv1G0356850.1	-1.85	21.99	6.19	Leguminosin group485 secreted peptide	Protein PELPK1	NA	NA	Unknown
SECCE3Rv1G0189660.1	-1.88	142.5	40.25	Protein E6	NA	NA	NA	Unknown
SECCE7Rv1G0495600.1	-2.04	121.38	30.18	plant/protein (Protein of unknown function, DUF538)	At1g56580/F25P12_18	POT family domain containing protein, expressed	Protein of unknown function, DUF538	Unknown
SECCE6Rv1G0417850.1	-2.38	1.25	0.24	Embryogenesis transmembrane protein-like	Embryogenesis transmembrane protein, putative	Cadmium tolerance factor	Domain of unknown function	Unknown
SECCE4Rv1G0246730.1	-2.43	69.08	14.02	Transmembrane protein, putative	NA	NA	NA	Unknown
SECCE6Rv1G0417740.1	-2.48	3.07	0.58	Embryogenesis transmembrane protein-like	Embryogenesis transmembrane protein, putative	Cadmium tolerance factor	Domain of unknown function	Unknown
SECCE3Rv1G0166990.1	-3.35	53.99	5.7	Lachrymatory-factor synthase	NA	NA	Polyketide cyclase / dehydrase and lipid transport	Unknown
SECCE3Rv1G0206850.1	-4.12	8.7	0.55	Loricrin	NA	NA	NA	Unknown
SECCE1Rv1G0052530.1	-4.85	3.91	0.14	EEIG1/EHBP1 protein amino-terminal domain protein	NA	NA	NA	Unknown
SECCE5Rv1G0348290.1	-4.86	16.45	0.62	Transducin/WD40 repeat-like superfamily protein	NA	NA	NA	Unknown
SECCE5Rv1G0376330.1	-5.29	12.86	0.36	Hfr-2-like protein	NA	Agglutinin domain-containing protein	Agglutinin domain	Unknown
SECCE3Rv1G0156600.1	-5.51	45	1.09	plant/protein (Protein of unknown function, DUF538)	At1g56580/F25P12_18	NA	Protein of unknown function, DUF538	Unknown
SECCE5Rv1G0306540.1	4.91	1.91	60.47	Zinc finger protein, putative	C2H2 type zinc finger transcription factor ZFP31	Q-type C2H2 zinc finger protein	C2H2-type zinc finger	Zinc finger proteins
SECCE3Rv1G0197430.1	4.35	2.2	46.29	Zinc finger protein, putative	Zinc finger protein ZAT18	C2H2-type domain-containing protein	C2H2-type zinc finger	Zinc finger proteins
SECCE6Rv1G0389420.1	4.17	0.19	3.31	zinc finger MYM-type-like protein	TTF-type zinc finger protein with HAT dimerization domain-containing protein	TTF-type domain-containing protein	source UniProtKB	Zinc finger proteins
SECCE3Rv1G0209980.1	3.58	0.06	0.72	zinc finger MYM-type-like protein	TTF-type zinc finger protein with HAT dimerization domain-containing protein	DUF4371 domain-containing protein	hAT family C-terminal dimerisation region	Zinc finger proteins
SECCE4Rv1G0255310.1	3.58	0.43	5.3	Zinc-finger protein	Zinc finger protein 36	C2H2-type domain-containing protein	C2H2-type zinc finger	Zinc finger proteins
SECCE5Rv1G0364910.1	3.56	0.91	10.99	Zinc finger protein	C2H2 transcription factor	C2H2 zinc finger protein	C2H2-type zinc finger	Zinc finger proteins
SECCE7Rv1G0501000.1	2.44	2.73	15.57	SWIM zinc finger family protein / mitogen-activated protein kinase kinase kinase-related, putative	PHD family protein	NA	SWIM zinc finger	Zinc finger proteins
SECCE2Rv1G0110830.1	2.25	4.19	20.46	Zinc finger (C3HC4-type RING finger) family protein	Zinc finger (C3HC4-type RING finger) family protein	VWFA domain-containing protein	VWA domain containing CoxE-like protein	Zinc finger proteins
SECCE7Rv1G0460310.1	1.75	1.04	3.58	Zinc finger family protein	Protein SENSITIVE TO PROTON RHIZOTOXICITY 1	C2H2-type domain-containing protein	zinc finger	Zinc finger proteins
SECCE5Rv1G0326200.1	1.56	3.34	10.35	Zinc finger AN1 domain stress-associated protein	Zinc finger AN1 domain-containing stress-associated protein 17	NA	AN1-like Zinc finger	Zinc finger proteins
SECCE3Rv1G0186130.1	1.38	3.79	9.95	Zinc finger protein-like	Hemerythrin motif-containing really interesting new gene (RING)-and zinc-finger protein 1	CHY-type domain-containing protein	E3 ubiquitin ligase	Zinc finger proteins
SECCE5Rv1G0354600.1	1.19	12.23	28.72	Zinc-finger protein	Zinc finger protein ZAT10	Zinc finger protein 1	C2H2-type zinc finger	Zinc finger proteins
